# Supplementary material for: Epstein–Barr virus induces aberrant B cell migration and diapedesis via FAK-dependent chemotaxis pathways
Source: Nat Commun. 2025 May 19;16:4581. doi: 10.1038/s41467-025-59813-z (PMC12089463; doi:10.1038/s41467-025-59813-z)
Supplement: Supplementary file 12 — Source Data [file 41467_2025_59813_MOESM12_ESM.xlsx]

## Sheet: Fig1a
2D tracks and aligned tracks	EBV-infected	Track n°	Slice n°	X	Y			resting B cells	Track n°	Slice n°	X	Y			CD40L/IL4	Track n¬∞	Slice n¬∞	X	Y			CD40L/IL4/CXCL12	Track n°	Slice n°	X	Y
	1	1	1	165	143			1	1	1	178	425			1	1	1	51	396			1	1	1	168	309
	2	1	2	156	151			2	1	2	181	423			2	1	2	51	396			2	1	2	175	302
	3	1	3	150	154			3	1	3	184	421			3	1	3	53	396			3	1	3	177	294
	4	1	4	144	157			4	1	4	186	418			4	1	4	53	396			4	1	4	184	280
	5	1	5	139	165			5	1	5	190	415			5	1	5	58	395			5	1	5	184	275
	6	1	6	135	170			6	1	6	193	414			6	1	6	65	394			6	1	6	182	268
	7	1	7	134	172			7	1	7	206	410			7	1	7	75	386			7	1	7	181	259
	8	1	8	143	160			8	1	8	207	411			8	1	8	77	383			8	1	8	175	249
	9	1	9	147	155			9	1	9	206	416			9	1	9	77	383			9	1	9	167	242
	10	1	10	150	151			10	1	10	216	407			10	1	10	79	383			10	1	10	151	241
	11	1	11	146	154			11	1	11	222	403			11	1	11	84	386			11	1	11	151	241
	12	1	12	130	161			12	1	12	241	397			12	1	12	93	393			12	1	12	149	246
	13	1	13	130	161			13	1	13	240	390			13	1	13	92	396			13	1	13	143	263
	14	1	14	109	164			14	1	14	225	384			14	1	14	89	404			14	1	14	140	269
	15	1	15	103	167			15	1	15	208	384			15	1	15	89	404			15	1	15	134	278
	16	2	1	103	140			16	3	1	261	274			16	2	1	164	358			16	2	1	111	295
	17	2	2	89	140			17	3	2	261	274			17	2	2	164	358			17	2	2	111	295
	18	2	3	88	140			18	3	3	250	277			18	2	3	165	355			18	2	3	111	292
	19	2	4	75	140			19	3	4	247	278			19	2	4	167	351			19	2	4	114	287
	20	2	5	72	138			20	3	5	245	281			20	2	5	169	346			20	2	5	121	275
	21	2	6	66	134			21	3	6	242	287			21	2	6	175	340			21	2	6	125	260
	22	2	7	61	129			22	3	7	241	289			22	2	7	175	340			22	2	7	120	242
	23	2	8	55	126			23	3	8	239	293			23	2	8	180	335			23	2	8	108	208
	24	2	9	51	125			24	3	9	235	298			24	2	9	185	328			24	2	9	90	179
	25	2	10	49	118			25	3	10	234	301			25	2	10	185	328			25	2	10	75	166
	26	2	11	49	118			26	3	11	231	306			26	2	11	164	310			26	2	11	71	165
	27	2	12	49	118			27	3	12	230	308			27	2	12	138	298			27	2	12	69	169
	28	2	13	49	118			28	3	13	230	308			28	2	13	120	290			28	2	13	68	171
	29	2	14	51	113			29	3	14	225	307			29	2	14	111	290			29	2	14	66	172
	30	2	15	53	106			30	3	15	225	307			30	2	15	107	294			30	2	15	64	175
	31	3	1	95	89			31	4	1	77	37			31	3	1	352	496			31	3	1	45	237
	32	3	2	90	95			32	4	2	77	37			32	3	2	352	496			32	3	2	45	237
	33	3	3	86	101			33	4	3	77	37			33	3	3	352	496			33	3	3	46	239
	34	3	4	79	106			34	4	4	77	37			34	3	4	355	496			34	3	4	50	257
	35	3	5	77	108			35	4	5	77	37			35	3	5	362	496			35	3	5	50	259
	36	3	6	73	109			36	4	6	68	34			36	3	6	367	496			36	3	6	52	259
	37	3	7	73	109			37	4	7	68	34			37	3	7	367	496			37	3	7	55	240
	38	3	8	71	107			38	4	8	68	34			38	3	8	369	494			38	3	8	58	229
	39	3	9	70	105			39	4	9	68	34			39	3	9	370	493			39	3	9	60	222
	40	3	10	69	104			40	4	10	68	34			40	3	10	371	491			40	3	10	60	220
	41	3	11	69	103			41	4	11	68	34			41	3	11	371	490			41	3	11	60	216
	42	3	12	68	103			42	4	12	68	34			42	3	12	373	488			42	3	12	58	206
	43	3	13	67	102			43	4	13	68	34			43	3	13	380	489			43	3	13	49	198
	44	3	14	67	101			44	4	14	68	34			44	3	14	381	492			44	3	14	45	193
	45	3	15	67	101			45	4	15	68	34			45	3	15	381	492			45	3	15	43	190
	46	5	1	219	87			46	5	1	113	40			46	4	1	344	362			46	4	1	78	369
	47	5	2	219	87			47	5	2	113	42			47	4	2	344	362			47	4	2	78	369
	48	5	3	212	84			48	5	3	113	42			48	4	3	344	361			48	4	3	78	369
	49	5	4	203	83			49	5	4	113	42			49	4	4	344	360			49	4	4	78	368
	50	5	5	200	80			50	5	5	107	42			50	4	5	344	359			50	4	5	76	355
	51	5	6	199	76			51	5	6	106	41			51	4	6	344	359			51	4	6	75	345
	52	5	7	198	72			52	5	7	104	40			52	4	7	340	354			52	4	7	71	338
	53	5	8	198	72			53	5	8	104	40			53	4	8	336	347			53	4	8	66	323
	54	5	9	195	67			54	5	9	104	40			54	4	9	334	346			54	4	9	65	315
	55	5	10	190	63			55	5	10	104	39			55	4	10	334	346			55	4	10	65	300
	56	5	11	186	59			56	5	11	104	39			56	4	11	333	346			56	4	11	63	292
	57	5	12	182	54			57	5	12	104	39			57	4	12	333	346			57	4	12	57	285
	58	5	13	180	49			58	5	13	103	39			58	4	13	332	346			58	4	13	56	283
	59	5	14	181	39			59	5	14	103	37			59	4	14	332	343			59	4	14	54	286
	60	5	15	181	38			60	5	15	102	36			60	4	15	332	335			60	4	15	52	290
	61	6	1	208	106			61	6	1	147	37			61	5	1	354	169			61	5	1	33	349
	62	6	2	206	105			62	6	2	147	37			62	5	2	354	169			62	5	2	33	349
	63	6	3	202	103			63	6	3	147	35			63	5	3	354	169			63	5	3	33	348
	64	6	4	194	101			64	6	4	147	35			64	5	4	354	169			64	5	4	33	348
	65	6	5	194	99			65	6	5	147	35			65	5	5	354	169			65	5	5	33	348
	66	6	6	184	90			66	6	6	146	29			66	5	6	355	169			66	5	6	32	349
	67	6	7	182	89			67	6	7	142	27			67	5	7	355	169			67	5	7	32	349
	68	6	8	180	86			68	6	8	142	27			68	5	8	355	167			68	5	8	33	358
	69	6	9	176	84			69	6	9	142	27			69	5	9	359	165			69	5	9	34	358
	70	6	10	172	86			70	6	10	142	27			70	5	10	363	163			70	5	10	42	377
	71	6	11	169	89			71	6	11	142	27			71	5	11	365	163			71	5	11	52	380
	72	6	12	168	90			72	6	12	142	27			72	5	12	367	163			72	5	12	79	377
	73	6	13	158	91			73	6	13	142	27			73	5	13	372	166			73	5	13	91	387
	74	6	14	156	91			74	6	14	142	27			74	5	14	372	166			74	5	14	87	392
	75	6	15	151	90			75	6	15	142	27			75	5	15	372	166			75	5	15	86	398
	76	8	1	151	247			76	7	1	205	26			76	6	1	483	123			76	6	1	30	444
	77	8	2	152	245			77	7	2	205	26			77	6	2	482	121			77	6	2	33	445
	78	8	3	171	229			78	7	3	205	26			78	6	3	482	121			78	6	3	47	454
	79	8	4	173	226			79	7	4	205	26			79	6	4	482	121			79	6	4	48	454
	80	8	5	178	220			80	7	5	205	26			80	6	5	485	120			80	6	5	50	454
	81	8	6	186	220			81	7	6	205	26			81	6	6	485	120			81	6	6	56	454
	82	8	7	191	220			82	7	7	205	26			82	6	7	485	120			82	6	7	67	460
	83	8	8	209	216			83	7	8	205	26			83	6	8	486	119			83	6	8	72	464
	84	8	9	218	214			84	7	9	205	26			84	6	9	487	118			84	6	9	72	467
	85	8	10	233	198			85	7	10	205	26			85	6	10	497	118			85	6	10	78	471
	86	8	11	234	194			86	7	11	205	26			86	6	11	497	118			86	6	11	85	472
	87	8	12	234	188			87	7	12	205	26			87	6	12	497	118			87	6	12	92	477
	88	8	13	234	187			88	7	13	205	26			88	6	13	496	116			88	6	13	94	480
	89	8	14	231	184			89	7	14	205	26			89	6	14	493	112			89	6	14	96	482
	90	8	15	216	141			90	7	15	205	26			90	6	15	488	106			90	6	15	103	480
	91	9	1	109	222			91	8	1	162	83			91	8	1	147	215			91	7	1	166	308
	92	9	2	109	222			92	8	2	165	81			92	8	2	147	215			92	7	2	166	309
	93	9	3	109	222			93	8	3	165	81			93	8	3	147	215			93	7	3	167	305
	94	9	4	109	221			94	8	4	165	81			94	8	4	147	215			94	7	4	170	299
	95	9	5	107	220			95	8	5	165	81			95	8	5	147	215			95	7	5	173	279
	96	9	6	94	214			96	8	6	164	78			96	8	6	147	215			96	7	6	177	273
	97	9	7	94	215			97	8	7	164	78			97	8	7	147	215			97	7	7	180	271
	98	9	8	93	217			98	8	8	164	78			98	8	8	147	215			98	7	8	175	252
	99	9	9	93	220			99	8	9	164	78			99	8	9	145	215			99	7	9	161	245
	100	9	10	111	226			100	8	10	164	78			100	8	10	137	209			100	7	10	149	242
	101	9	11	113	229			101	8	11	164	78			101	8	11	133	207			101	7	11	149	245
	102	9	12	114	232			102	8	12	164	78			102	8	12	128	204			102	7	12	147	258
	103	9	13	114	238			103	8	13	164	78			103	8	13	119	207			103	7	13	144	272
	104	9	14	113	244			104	8	14	164	78			104	8	14	116	207			104	7	14	144	278
	105	9	15	111	248			105	8	15	164	78			105	8	15	110	191			105	7	15	135	287
	106	11	1	81	178			106	9	1	131	105			106	9	1	168	53			106	8	1	324	451
	107	11	2	82	191			107	9	2	131	105			107	9	2	168	53			107	8	2	322	451
	108	11	3	61	222			108	9	3	131	105			108	9	3	168	53			108	8	3	318	448
	109	11	4	61	227			109	9	4	131	105			109	9	4	168	53			109	8	4	309	443
	110	11	5	62	235			110	9	5	131	105			110	9	5	168	53			110	8	5	301	427
	111	11	6	64	239			111	9	6	131	105			111	9	6	166	51			111	8	6	297	411
	112	11	7	81	247			112	9	7	130	104			112	9	7	164	50			112	8	7	293	396
	113	11	8	97	251			113	9	8	130	104			113	9	8	159	46			113	8	8	291	389
	114	11	9	109	254			114	9	9	130	103			114	9	9	155	45			114	8	9	279	382
	115	11	10	119	259			115	9	10	130	102			115	9	10	155	45			115	8	10	274	380
	116	11	11	131	270			116	9	11	131	98			116	9	11	142	51			116	8	11	253	380
	117	11	12	138	279			117	9	12	131	98			117	9	12	142	51			117	8	12	243	383
	118	11	13	144	286			118	9	13	131	98			118	9	13	141	52			118	8	13	242	388
	119	11	14	149	301			119	9	14	131	98			119	9	14	142	59			119	8	14	242	389
	120	11	15	153	322			120	9	15	131	98			120	9	15	143	64			120	8	15	239	381
	121	13	1	55	434			121	10	1	102	142			121	10	1	86	458			121	9	1	377	369
	122	13	2	63	438			122	10	2	103	142			122	10	2	86	458			122	9	2	375	376
	123	13	3	71	418			123	10	3	103	142			123	10	3	86	458			123	9	3	366	402
	124	13	4	77	414			124	10	4	103	142			124	10	4	86	458			124	9	4	362	421
	125	13	5	88	411			125	10	5	103	142			125	10	5	86	458			125	9	5	360	432
	126	13	6	96	412			126	10	6	103	142			126	10	6	86	458			126	9	6	348	452
	127	13	7	106	416			127	10	7	100	138			127	10	7	90	459			127	9	7	344	463
	128	13	8	117	419			128	10	8	100	138			128	10	8	91	460			128	9	8	341	470
	129	13	9	126	422			129	10	9	100	138			129	10	9	91	460			129	9	9	326	488
	130	13	10	135	424			130	10	10	100	138			130	10	10	91	460			130	9	10	319	494
	131	13	11	140	427			131	10	11	100	138			131	10	11	94	460			131	9	11	318	501
	132	13	12	140	428			132	10	12	100	138			132	10	12	98	459			132	9	12	322	514
	133	13	13	140	430			133	10	13	100	138			133	10	13	100	459			133	9	13	308	533
	134	13	14	141	434			134	10	14	100	138			134	10	14	101	460			134	9	14	295	538
	135	13	15	142	438			135	10	15	100	138			135	10	15	101	460			135	9	15	262	546
	136	14	1	192	472			136	11	1	44	121			136	11	1	100	475			136	10	1	494	412
	137	14	2	191	473			137	11	2	45	121			137	11	2	103	472			137	10	2	487	414
	138	14	3	189	473			138	11	3	45	121			138	11	3	103	472			138	10	3	475	419
	139	14	4	189	474			139	11	4	45	121			139	11	4	103	472			139	10	4	467	422
	140	14	5	185	476			140	11	5	45	121			140	11	5	104	471			140	10	5	466	422
	141	14	6	183	475			141	11	6	45	121			141	11	6	105	471			141	10	6	461	422
	142	14	7	180	472			142	11	7	45	121			142	11	7	105	471			142	10	7	459	422
	143	14	8	178	466			143	11	8	45	121			143	11	8	107	471			143	10	8	457	421
	144	14	9	176	464			144	11	9	45	121			144	11	9	111	470			144	10	9	445	420
	145	14	10	176	462			145	11	10	45	120			145	11	10	111	470			145	10	10	444	420
	146	14	11	176	462			146	11	11	45	120			146	11	11	114	469			146	10	11	436	407
	147	14	12	175	461			147	11	12	45	120			147	11	12	122	465			147	10	12	436	396
	148	14	13	175	461			148	11	13	45	120			148	11	13	122	465			148	10	13	430	393
	149	14	14	173	460			149	11	14	45	119			149	11	14	122	465			149	10	14	430	393
	150	14	15	171	461			150	11	15	44	119			150	11	15	122	465			150	10	15	421	389
	151	16	1	167	441			151	12	1	29	182			151	12	1	154	448			151	11	1	446	312
	152	16	2	150	440			152	12	2	29	182			152	12	2	154	448			152	11	2	444	313
	153	16	3	146	440			153	12	3	29	182			153	12	3	154	448			153	11	3	437	318
	154	16	4	136	438			154	12	4	29	182			154	12	4	154	448			154	11	4	430	319
	155	16	5	132	435			155	12	5	29	182			155	12	5	154	448			155	11	5	419	323
	156	16	6	125	436			156	12	6	29	182			156	12	6	162	447			156	11	6	418	330
	157	16	7	115	438			157	12	7	29	182			157	12	7	164	446			157	11	7	417	334
	158	16	8	106	441			158	12	8	26	182			158	12	8	165	446			158	11	8	395	343
	159	16	9	96	443			159	12	9	25	182			159	12	9	178	442			159	11	9	385	344
	160	16	10	88	448			160	12	10	25	182			160	12	10	178	442			160	11	10	384	344
	161	16	11	83	452			161	12	11	25	182			161	12	11	178	443			161	11	11	384	344
	162	16	12	79	458			162	12	12	25	182			162	12	12	178	444			162	11	12	403	335
	163	16	13	76	459			163	12	13	25	182			163	12	13	178	444			163	11	13	405	325
	164	16	14	73	459			164	12	14	25	182			164	12	14	178	444			164	11	14	408	316
	165	16	15	70	455			165	12	15	25	182			165	12	15	178	444			165	11	15	407	305
	166	18	1	223	440			166	13	1	236	81			166	13	1	193	482			166	12	1	436	139
	167	18	2	222	443			167	13	2	235	82			167	13	2	193	482			167	12	2	438	141
	168	18	3	222	450			168	13	3	235	82			168	13	3	193	482			168	12	3	439	148
	169	18	4	223	455			169	13	4	235	82			169	13	4	198	480			169	12	4	441	163
	170	18	5	226	459			170	13	5	235	82			170	13	5	198	480			170	12	5	449	188
	171	18	6	232	469			171	13	6	235	82			171	13	6	201	481			171	12	6	456	203
	172	18	7	240	482			172	13	7	235	82			172	13	7	201	482			172	12	7	459	213
	173	18	8	239	490			173	13	8	235	82			173	13	8	201	482			173	12	8	454	236
	174	18	9	234	498			174	13	9	235	82			174	13	9	201	482			174	12	9	445	248
	175	18	10	234	502			175	13	10	235	82			175	13	10	201	482			175	12	10	441	254
	176	19	1	345	380			176	13	11	235	82			176	13	11	204	482			176	12	11	432	270
	177	19	2	343	380			177	13	12	235	82			177	13	12	204	482			177	12	12	426	300
	178	19	3	322	379			178	13	13	235	82			178	13	13	207	482			178	12	13	432	322
	179	19	4	321	379			179	13	14	235	82			179	13	14	207	482			179	12	14	433	336
	180	19	5	301	372			180	13	15	235	82			180	13	15	207	482			180	12	15	433	346
	181	19	6	293	372			181	14	1	343	37			181	14	1	246	482			181	13	1	367	139
	182	19	7	263	380			182	14	2	344	37			182	14	2	246	482			182	13	2	367	139
	183	19	8	232	393			183	14	3	344	37			183	14	3	246	482			183	13	3	367	139
	184	19	9	224	407			184	14	4	343	36			184	14	4	246	482			184	13	4	366	139
	185	19	10	224	420			185	14	5	342	35			185	14	5	246	482			185	13	5	370	140
	186	19	11	229	432			186	14	6	340	31			186	14	6	246	482			186	13	6	372	144
	187	19	12	237	442			187	14	7	335	31			187	14	7	246	482			187	13	7	376	144
	188	19	13	244	445			188	14	8	335	31			188	14	8	249	482			188	13	8	386	136
	189	19	14	260	437			189	14	9	335	31			189	14	9	250	482			189	13	9	396	124
	190	19	15	261	431			190	14	10	335	31			190	14	10	250	482			190	13	10	403	117
	191	20	1	187	377			191	14	11	335	31			191	14	11	250	482			191	13	11	410	111
	192	20	2	187	377			192	14	12	335	31			192	14	12	251	482			192	13	12	413	107
	193	20	3	168	387			193	14	13	335	31			193	14	13	252	483			193	13	13	417	100
	194	20	4	166	389			194	14	14	335	31			194	14	14	252	483			194	13	14	445	100
	195	20	5	162	392			195	14	15	335	31			195	14	15	252	483			195	13	15	458	103
	196	20	6	157	395			196	15	1	291	128			196	15	1	299	459			196	14	1	324	116
	197	20	7	150	400			197	15	2	291	128			197	15	2	299	459			197	14	2	324	116
	198	20	8	150	401			198	15	3	292	128			198	15	3	299	459			198	14	3	324	116
	199	20	9	148	403			199	15	4	294	127			199	15	4	299	459			199	14	4	325	115
	200	20	10	148	405			200	15	5	294	127			200	15	5	299	459			200	14	5	326	108
	201	20	11	147	407			201	15	6	294	127			201	15	6	299	459			201	14	6	327	103
	202	20	12	145	410			202	15	7	294	127			202	15	7	299	459			202	14	7	328	100
	203	20	13	141	413			203	15	8	295	126			203	15	8	299	459			203	14	8	330	94
	204	20	14	138	415			204	15	9	295	126			204	15	9	299	459			204	14	9	332	87
	205	20	15	133	416			205	15	10	295	126			205	15	10	301	459			205	14	10	334	78
	206	21	1	89	357			206	15	11	295	126			206	15	11	305	457			206	14	11	334	74
	207	21	2	89	357			207	15	12	295	123			207	15	12	306	457			207	14	12	333	69
	208	21	3	86	357			208	15	13	295	123			208	15	13	306	457			208	14	13	332	61
	209	21	4	79	359			209	15	14	295	123			209	15	14	307	457			209	14	14	329	57
	210	21	5	76	365			210	15	15	295	123			210	15	15	308	458			210	14	15	326	56
	211	21	6	71	371			211	16	1	342	167			211	15	16	308	459			211	15	1	96	111
	212	21	7	68	375			212	16	2	342	167			212	16	1	318	416			212	15	2	98	111
	213	21	8	67	379			213	16	3	342	167			213	16	2	318	416			213	15	3	98	111
	214	21	9	61	385			214	16	4	342	167			214	16	3	318	416			214	15	4	101	108
	215	21	10	46	392			215	16	5	342	167			215	16	4	318	416			215	15	5	105	103
	216	21	11	39	395			216	16	6	342	167			216	16	5	318	416			216	15	6	108	99
	217	21	12	37	398			217	16	7	342	167			217	16	6	318	417			217	15	7	110	94
	218	21	13	33	402			218	16	8	343	166			218	16	7	318	419			218	15	8	111	93
	219	21	14	29	410			219	16	9	343	166			219	16	8	318	419			219	15	9	118	91
	220	21	15	23	415			220	16	10	343	166			220	16	9	318	419			220	15	10	137	80
	221	22	1	131	300			221	16	11	343	166			221	16	10	318	419			221	15	11	138	68
	222	22	2	123	305			222	16	12	343	166			222	16	11	318	419			222	15	12	134	62
	223	22	3	118	309			223	16	13	343	166			223	16	12	318	419			223	15	13	134	62
	224	22	4	114	312			224	16	14	343	165			224	16	13	318	419			224	15	14	131	58
	225	22	5	114	316			225	16	15	343	165			225	16	14	318	419			225	15	15	122	53
	226	22	6	115	319			226	17	1	240	166			226	16	15	318	419			226	16	1	154	40
	227	22	7	114	322			227	17	2	240	166			227	17	1	313	372			227	16	2	154	40
	228	22	8	111	327			228	17	3	240	166			228	17	2	313	372			228	16	3	164	38
	229	22	9	108	333			229	17	4	240	166			229	17	3	312	373			229	16	4	182	32
	230	22	10	105	335			230	17	5	240	166			230	17	4	312	373			230	16	5	202	24
	231	22	11	104	336			231	17	6	240	166			231	17	5	312	373			231	16	6	204	24
	232	22	12	99	337			232	17	7	237	166			232	17	6	313	377			232	16	7	205	21
	233	22	13	98	338			233	17	8	228	167			233	17	7	313	379			233	16	8	205	17
	234	22	14	95	339			234	17	9	228	167			234	17	8	314	379			234	16	9	205	6
	235	22	15	90	340			235	17	10	228	167			235	17	9	314	379			235	16	10	204	4
	236	24	1	257	226			236	17	11	228	167			236	17	10	314	385			236	16	11	204	4
	237	24	2	262	233			237	17	12	228	167			237	17	11	314	385			237	16	12	204	4
	238	24	3	262	243			238	17	13	228	167			238	17	12	314	385			238	16	13	204	4
	239	24	4	263	254			239	17	14	228	167			239	17	13	314	385			239	17	1	518	97
	240	24	5	259	266			240	17	15	228	167			240	17	14	314	385			240	17	2	515	92
	241	24	6	259	273			241	18	1	196	135			241	17	15	314	385			241	17	3	511	83
	242	24	7	259	277			242	18	2	198	137			242	17	16	314	385			242	17	4	507	76
	243	24	8	259	277			243	18	3	200	137			243	18	1	397	445			243	17	5	500	71
	244	24	9	249	279			244	18	4	200	137			244	18	2	397	445			244	17	6	498	61
	245	24	10	249	280			245	18	5	200	137			245	18	3	398	445			245	17	7	499	57
	246	24	11	249	281			246	18	6	200	136			246	18	4	404	447			246	17	8	498	55
	247	24	12	246	285			247	18	7	200	136			247	18	5	404	447			247	17	9	494	53
	248	24	13	247	285			248	18	8	200	136			248	18	6	410	447			248	17	10	488	55
	249	24	14	247	285			249	18	9	199	135			249	18	7	410	447			249	17	11	487	56
	250	24	15	251	281			250	18	10	199	135			250	18	8	411	447			250	17	12	487	56
	251	26	1	302	185			251	18	11	199	135			251	18	9	423	438			251	17	13	487	56
	252	26	2	304	197			252	18	12	199	135			252	18	10	423	438			252	17	14	484	58
	253	26	3	315	209			253	18	13	199	135			253	18	11	423	438			253	17	15	480	60
	254	26	4	319	217			254	18	14	199	135			254	18	12	423	438			254	18	1	211	228
	255	26	5	324	222			255	18	15	199	135			255	18	13	423	438			255	18	2	212	225
	256	26	6	334	230			256	19	1	163	188			256	18	14	423	438			256	18	3	226	204
	257	26	7	341	233			257	19	2	163	188			257	18	15	423	438			257	18	4	226	199
	258	26	8	345	237			258	19	3	163	188			258	19	1	445	421			258	18	5	226	193
	259	26	9	350	241			259	19	4	163	188			259	19	2	445	421			259	18	6	227	185
	260	26	10	352	244			260	19	5	163	188			260	19	3	445	421			260	18	7	236	178
	261	26	11	355	250			261	19	6	163	187			261	19	4	445	421			261	18	8	243	160
	262	26	12	355	253			262	19	7	163	187			262	19	5	445	421			262	18	9	248	149
	263	26	13	355	263			263	19	8	163	187			263	19	6	445	421			263	18	10	253	144
	264	26	14	354	273			264	19	9	163	187			264	19	7	445	421			264	18	11	265	139
	265	26	15	355	287			265	19	10	163	187			265	19	8	445	421			265	18	12	268	138
	266	27	1	361	197			266	19	11	163	187			266	19	9	446	420			266	18	13	276	136
	267	27	2	361	198			267	19	12	163	187			267	19	10	451	419			267	18	14	283	136
	268	27	3	361	198			268	19	13	163	187			268	19	11	453	419			268	18	15	285	136
	269	27	4	356	184			269	19	14	163	186			269	19	12	455	419			269	19	1	96	191
	270	27	5	355	182			270	19	15	163	186			270	19	13	455	419			270	19	2	87	193
	271	27	6	355	178			271	20	1	245	222			271	19	14	455	419			271	19	3	79	190
	272	27	7	357	171			272	20	2	246	222			272	19	15	457	419			272	19	4	69	184
	273	27	7	364	143			273	20	3	246	222			273	20	1	495	446			273	19	5	61	178
	274	27	8	365	145			274	20	4	246	222			274	20	2	495	446			274	19	6	56	166
	275	27	9	361	124			275	20	5	246	222			275	20	3	495	446			275	19	7	58	159
	276	27	10	357	121			276	20	6	246	222			276	20	4	498	445			276	19	8	62	150
	277	27	11	358	115			277	20	7	238	222			277	20	5	501	445			277	19	9	66	143
	278	27	12	359	111			278	20	8	237	223			278	20	6	504	461			278	19	10	75	137
	279	27	13	358	102			279	20	9	237	223			279	20	7	503	462			279	19	11	83	128
	280	27	14	359	91			280	20	10	237	223			280	20	8	503	462			280	19	12	86	118
	281	27	15	360	86			281	20	11	237	223			281	20	9	503	462			281	19	13	87	115
	282	28	1	434	161			282	20	12	236	223			282	20	10	503	462			282	19	14	87	115
	283	28	2	433	162			283	20	13	235	223			283	20	11	503	461			283	19	15	88	114
	284	28	3	437	161			284	20	14	226	224			284	20	12	505	460
	285	28	4	447	159			285	20	15	226	224			285	20	13	505	460
	286	28	5	455	153			286	21	1	296	191			286	20	14	507	459
	287	28	6	459	141			287	21	2	296	191			287	20	15	507	459
	288	28	7	459	133			288	21	3	296	191			288	21	1	486	412
	289	28	8	455	121			289	21	4	296	191			289	21	2	487	412
	290	28	9	455	108			290	21	5	296	191			290	21	3	487	412
	291	28	10	459	102			291	21	6	292	191			291	21	4	487	412
	292	28	11	465	99			292	21	7	283	190			292	21	5	491	411
	293	28	12	468	101			293	21	8	283	189			293	21	6	491	411
	294	28	13	473	102			294	21	9	285	188			294	21	7	491	411
	295	28	14	476	103			295	21	10	285	188			295	21	8	491	411
	296	28	15	476	104			296	21	11	287	187			296	21	9	492	411
	297	29	1	332	83			297	21	12	290	187			297	21	10	492	411
	298	29	2	332	90			298	21	13	291	186			298	21	11	493	411
	299	29	3	335	92			299	21	14	291	186			299	21	12	494	411
	300	29	4	336	92			300	21	15	291	186			300	21	13	494	411
	301	29	5	339	95			301	21	16	291	186			301	21	14	494	411
	302	29	6	345	99			302	22	1	319	239			302	21	15	496	411
	303	29	7	352	103			303	22	2	322	239			303	22	1	432	345
	304	29	8	358	109			304	22	3	323	238			304	22	2	432	345
	305	29	9	364	119			305	22	4	323	238			305	22	3	432	345
	306	29	10	373	130			306	22	5	323	238			306	22	4	432	345
	307	29	11	378	139			307	22	6	323	237			307	22	5	434	345
	308	29	12	378	147			308	22	7	321	236			308	22	6	438	345
	309	29	13	373	163			309	22	8	320	235			309	22	7	440	345
	310	29	14	369	176			310	22	9	320	235			310	22	8	441	345
	311	29	15	368	185			311	22	10	319	235			311	22	9	441	345
	312	31	1	259	20			312	22	11	319	235			312	22	10	443	345
	313	31	2	259	20			313	22	12	319	235			313	22	11	444	345
	314	31	3	259	20			314	22	13	319	235			314	22	12	446	345
	315	31	4	260	21			315	22	14	319	235			315	22	13	446	345
	316	31	5	279	21			316	23	1	384	228			316	22	14	446	345
	317	31	6	284	24			317	23	2	391	227			317	22	15	446	345
	318	31	7	291	29			318	23	3	391	227			318	23	1	356	331
	319	31	8	296	32			319	23	4	391	227			319	23	2	366	323
	320	31	9	299	35			320	23	5	391	227			320	23	3	366	323
	321	31	10	310	41			321	23	6	391	227			321	23	4	365	325
	322	31	11	316	47			322	23	7	391	227			322	23	5	365	325
	323	31	12	320	56			323	23	8	391	226			323	23	6	365	325
	324	31	13	325	67			324	23	9	390	226			324	23	7	366	327
	325	31	14	327	74			325	23	10	390	226			325	23	8	366	327
	326	31	15	329	81			326	23	11	389	226			326	23	9	367	328
	327	33	1	274	448			327	23	12	389	226			327	23	10	367	328
	328	33	2	274	448			328	23	13	389	226			328	23	11	367	328
	329	33	3	270	450			329	23	14	389	226			329	23	12	367	328
	330	33	4	266	453			330	23	15	389	226			330	23	13	367	328
	331	33	5	263	454			331	25	1	381	281			331	23	14	367	328
	332	33	6	262	455			332	25	2	381	281			332	23	15	367	328
	333	33	7	261	457			333	25	3	381	281			333	24	1	333	277
	334	33	8	261	458			334	25	4	381	281			334	24	2	333	277
	335	33	9	263	459			335	25	5	381	281			335	24	3	334	277
	336	33	10	268	459			336	25	6	381	281			336	24	4	337	277
	337	33	11	270	459			337	25	7	381	281			337	24	5	348	277
	338	33	12	268	459			338	25	8	381	281			338	24	6	352	279
	339	33	13	262	456			339	25	9	381	281			339	24	7	353	281
	340	33	14	263	454			340	25	10	381	281			340	24	8	353	281
	341	33	15	266	454			341	25	11	381	281			341	24	9	353	281
	342	34	1	459	362			342	25	12	381	281			342	24	10	353	281
	343	34	2	459	362			343	25	13	377	281			343	24	11	353	281
	344	34	3	458	369			344	25	14	377	281			344	24	12	353	281
	345	34	4	455	377			345	25	15	377	281			345	24	13	353	281
	346	34	5	450	377			346	26	1	275	343			346	24	14	353	281
	347	34	6	449	375			347	26	2	275	345			347	24	15	353	281
	348	34	7	448	371			348	26	3	275	345			348	24	16	353	281
	349	34	8	445	368			349	26	4	275	345			349	25	1	364	247
	350	34	9	445	368			350	26	5	271	344			350	25	2	364	247
	351	34	10	441	370			351	26	6	270	344			351	25	3	365	249
	352	34	11	441	370			352	26	7	270	344			352	25	4	367	250
	353	34	12	439	372			353	26	8	270	344			353	25	5	374	251
	354	34	13	439	372			354	26	9	271	343			354	25	6	374	251
	355	34	14	438	371			355	26	10	271	342			355	25	7	384	251
	356	34	15	438	367			356	26	11	274	342			356	25	8	384	251
	357	36	1	415	431			357	26	12	274	342			357	25	9	386	253
	358	36	2	415	431			358	26	13	274	342			358	25	10	386	254
	359	36	3	414	435			359	26	14	274	342			359	25	11	387	255
	360	36	4	417	441			360	26	15	274	342			360	25	12	388	255
	361	36	5	418	443			361	27	1	357	356			361	25	13	388	255
	362	36	6	421	448			362	27	2	351	356			362	25	14	388	255
	363	36	7	427	454			363	27	3	351	356			363	25	15	388	255
	364	36	8	443	468			364	27	4	351	356			364	26	1	458	239
	365	36	9	451	474			365	27	5	351	354			365	26	2	457	239
	366	36	10	454	478			366	27	6	351	353			366	26	3	457	239
	367	36	11	444	496			367	27	7	351	353			367	26	4	457	239
	368	36	12	434	511			368	27	8	351	353			368	26	5	457	239
	369	36	13	432	513			369	27	9	351	353			369	26	6	457	239
	370	37	1	282	504			370	27	10	351	353			370	26	7	457	239
	371	37	2	282	499			371	27	11	351	353			371	26	8	457	239
	372	37	3	283	492			372	27	12	352	352			372	26	9	457	239
	373	37	4	282	485			373	27	13	352	352			373	26	10	457	239
	374	37	5	285	471			374	27	14	352	352			374	26	11	457	239
	375	37	6	288	462			375	27	15	352	352			375	26	12	457	239
	376	37	7	291	451			376	28	1	456	348			376	26	13	457	239
	377	37	8	290	433			377	28	2	456	348			377	26	14	457	239
	378	37	9	292	417			378	28	3	456	348			378	26	15	457	239
	379	37	10	294	395			379	28	4	456	348			379	27	1	404	151
	380	37	11	298	386			380	28	5	456	348			380	27	2	404	151
	381	37	12	307	373			381	28	6	456	348			381	27	3	404	151
	382	37	13	329	359			382	28	7	456	348			382	27	4	404	151
	383	37	14	337	356			383	28	8	456	348			383	27	5	404	151
	384	37	15	341	356			384	28	9	456	348			384	27	6	404	151
	385	38	1	445	247			385	28	10	456	348			385	27	7	404	151
	386	38	2	439	248			386	28	11	456	348			386	27	8	404	151
	387	38	3	420	250			387	28	12	456	348			387	27	9	404	151
	388	38	4	419	252			388	28	13	456	348			388	27	10	404	151
	389	38	5	417	254			389	28	14	456	348			389	27	11	404	151
	390	38	6	391	262			390	28	15	456	348			390	27	12	404	151
	391	38	7	391	262			391	29	1	465	392			391	27	13	404	151
	392	38	8	371	265			392	29	2	467	392			392	27	14	404	151
	393	38	9	365	268			393	29	3	467	392			393	27	15	404	151
	394	38	10	359	272			394	29	4	467	392			394	28	1	410	77
	395	38	11	352	272			395	29	5	467	391			395	28	2	410	77
	396	38	12	347	275			396	29	6	464	390			396	28	3	410	77
	397	38	13	339	278			397	29	7	464	390			397	28	4	410	77
	398	38	14	327	285			398	29	8	464	390			398	28	5	410	77
	399	38	15	315	289			399	29	9	464	390			399	28	6	410	77
	400	39	1	95	465			400	29	10	464	390			400	28	7	410	77
	401	39	2	95	461			401	29	11	464	390			401	28	8	410	77
	402	39	3	95	454			402	29	12	464	390			402	28	9	410	77
	403	39	4	95	448			403	29	13	464	390			403	28	10	410	77
	404	39	5	94	441			404	29	14	464	390			404	28	11	410	77
	405	39	6	92	435			405	29	15	464	390			405	28	12	410	77
	406	39	7	91	425			406	30	1	455	442			406	28	13	410	77
	407	39	8	91	421			407	30	2	455	442			407	28	14	410	77
	408	39	9	96	412			408	30	3	455	443			408	28	15	410	77
	409	39	10	99	409			409	30	4	455	443			409	29	1	130	249
	410	39	11	106	404			410	30	5	455	443			410	29	2	130	249
	411	39	12	113	402			411	30	6	455	443			411	29	3	130	249
	412	39	13	113	400			412	30	7	453	444			412	29	4	139	245
	413	39	14	115	396			413	30	8	453	444			413	29	5	140	244
	414	40	1	380	405			414	30	9	453	444			414	29	6	140	244
	415	40	2	380	405			415	30	10	453	444			415	29	7	140	245
	416	40	3	380	405			416	30	11	453	444			416	29	8	141	245
	417	40	4	380	406			417	30	12	453	444			417	29	9	141	245
	418	40	5	378	409			418	30	13	453	445			418	29	10	141	245
	419	40	6	375	412			419	30	14	453	445			419	29	11	141	245
	420	40	7	375	412			420	30	15	453	445			420	29	12	141	245
	421	40	8	375	412			421	31	1	377	432			421	29	13	141	245
	422	40	9	374	412			422	31	2	378	431			422	29	14	141	245
	423	40	10	374	410			423	31	3	378	431			423	29	15	141	245
	424	40	11	374	410			424	31	4	378	431			424	30	1	104	236
	425	40	12	374	410			425	31	5	378	431			425	30	2	104	236
	426	40	13	375	409			426	31	6	367	430			426	30	3	104	236
	427	40	14	375	409			427	31	7	367	430			427	30	4	104	236
	428	40	15	375	409			428	31	8	366	429			428	30	5	104	236
	429	42	1	430	377			429	31	9	366	429			429	30	6	104	237
	430	42	2	429	371			430	31	10	367	428			430	30	7	104	238
	431	42	3	428	370			431	31	11	368	428			431	30	8	104	238
	432	42	4	425	369			432	31	12	369	427			432	30	9	104	238
	433	42	5	423	370			433	31	13	369	425			433	30	10	104	238
	434	42	6	423	370			434	31	14	369	425			434	30	11	103	237
	435	42	7	422	370			435	31	15	369	425			435	30	12	103	237
	436	42	8	419	367			436	32	1	247	447			436	30	13	103	237
	437	42	9	419	367			437	32	2	248	447			437	30	14	103	237
	438	42	10	421	365			438	32	3	249	447			438	30	15	103	237
	439	42	11	421	365			439	32	4	251	446			439	31	1	252	224
	440	42	12	422	369			440	32	5	251	446			440	31	2	252	224
	441	42	13	422	373			441	32	6	251	446			441	31	3	252	224
	442	42	14	424	374			442	32	7	252	446			442	31	4	252	224
	443	42	15	429	377			443	32	8	253	446			443	31	5	254	222
	444	44	1	305	424			444	32	9	253	446			444	31	6	257	221
	445	44	2	305	424			445	32	10	254	445			445	31	7	257	221
	446	44	3	307	426			446	32	11	255	444			446	31	8	258	221
	447	44	4	308	426			447	32	12	253	440			447	31	9	258	221
	448	44	5	310	429			448	32	13	252	440			448	31	10	259	220
	449	44	6	304	433			449	32	14	252	440			449	31	11	259	220
	450	44	7	300	434			450	32	15	252	440			450	31	12	259	220
	451	44	8	301	434			451	33	1	21	476			451	31	13	259	220
	452	44	9	304	433			452	33	2	21	476			452	31	14	259	220
	453	44	10	305	433			453	33	3	21	476			453	31	15	259	220
	454	44	11	307	433			454	33	4	21	476			454	32	1	218	135
	455	44	12	309	433			455	33	5	21	476			455	32	2	218	135
	456	44	13	312	433			456	33	6	22	477			456	32	3	218	135
	457	44	14	314	434			457	33	7	22	477			457	32	4	218	135
	458	44	15	314	434			458	33	8	22	477			458	32	5	218	135
	459	46	2	241	359			459	33	9	22	477			459	32	6	218	136
	460	46	3	239	361			460	33	10	22	477			460	32	7	220	139
	461	46	4	239	362			461	33	11	22	477			461	32	8	223	143
	462	46	5	239	362			462	33	12	22	477			462	32	9	223	143
	463	46	6	239	362			463	33	13	22	477			463	32	10	225	143
	464	46	7	240	363			464	33	14	16	477			464	32	11	226	143
	465	46	8	240	363			465	33	15	15	478			465	32	12	226	143
	466	46	9	241	363			466	34	1	130	399			466	32	13	227	142
	467	46	10	242	363			467	34	2	132	400			467	32	14	227	142
	468	46	11	242	363			468	34	3	132	400			468	32	15	227	142
	469	46	12	242	361			469	34	4	132	400			469	33	1	320	85
	470	46	13	242	358			470	34	5	132	400			470	33	2	321	85
	471	46	14	239	358			471	34	6	132	400			471	33	3	324	85
	472	46	15	237	359			472	34	7	132	400			472	33	4	326	85
	473	48	1	22	284			473	34	8	132	400			473	33	5	327	85
	474	48	2	22	284			474	34	9	132	400			474	33	6	328	85
	475	48	3	22	284			475	34	10	132	400			475	33	7	328	85
	476	48	4	22	284			476	34	11	132	400			476	33	8	328	85
	477	48	5	21	286			477	34	12	133	400			477	33	9	328	85
	478	48	6	21	286			478	34	13	133	400			478	33	10	329	86
	479	48	7	21	286			479	34	14	133	400			479	33	11	329	87
	480	48	8	21	286			480	34	15	133	400			480	33	12	329	88
	481	48	9	21	286			481	35	1	116	351			481	33	13	329	88
	482	48	10	21	286			482	35	2	116	351			482	33	14	329	88
	483	48	11	21	286			483	35	3	116	351			483	33	15	330	89
	484	48	12	21	286			484	35	4	113	352			484	34	1	121	54
	485	48	13	21	286			485	35	5	113	352			485	34	2	121	54
	486	48	14	21	286			486	35	6	110	354			486	34	3	121	55
	487	48	15	21	286			487	35	7	107	357			487	34	4	123	56
	488	50	1	178	63			488	35	8	107	357			488	34	5	128	56
	489	50	2	178	63			489	35	9	105	357			489	34	6	130	56
	490	50	3	178	63			490	35	10	105	357			490	34	7	130	58
	491	50	4	173	65			491	35	11	105	357			491	34	8	130	58
	492	50	5	167	64			492	35	12	105	357			492	34	9	130	58
	493	50	6	169	63			493	35	13	105	357			493	34	10	130	58
	494	50	7	169	62			494	35	14	105	357			494	34	11	127	64
	495	50	8	169	62			495	35	15	105	357			495	34	12	127	66
	496	50	9	169	62			496	36	1	125	334			496	34	13	126	66
	497	50	10	169	62			497	36	2	123	333			497	34	14	125	66
	498	50	11	169	62			498	36	3	123	333			498	34	15	124	65
	499	50	12	169	62			499	36	4	123	333			499	35	1	295	18
	500	50	13	169	62			500	36	5	123	333			500	35	2	295	18
	501	50	14	169	62			501	36	6	122	332			501	35	3	295	18
	502	50	15	169	62			502	36	7	118	330			502	35	4	295	18
	503	52	1	457	59			503	36	8	118	330			503	35	5	295	19
	504	52	2	453	62			504	36	9	115	329			504	35	6	296	23
	505	52	3	457	65			505	36	10	115	329			505	35	7	297	25
	506	52	4	457	65			506	36	11	115	329			506	35	8	298	26
	507	52	5	454	67			507	36	12	115	329			507	35	9	300	29
	508	52	6	452	68			508	36	13	115	329			508	35	10	300	31
	509	52	7	446	69			509	36	14	115	329			509	35	11	301	31
	510	52	8	445	71			510	36	15	116	328			510	35	12	301	31
	511	52	9	442	71			511	37	1	166	326			511	35	13	300	31
	512	52	10	442	71			512	37	2	166	326			512	35	14	299	30
	513	52	11	442	70			513	37	3	166	326			513	35	15	304	30
	514	52	12	442	70			514	37	4	161	328			514	36	1	255	16
	515	52	13	442	70			515	37	5	161	328			515	36	2	255	16
	516	52	14	442	71			516	37	6	161	328			516	36	3	255	16
	517	52	15	443	72			517	37	7	160	325			517	36	4	254	16
	518	54	1	146	351			518	37	8	160	324			518	36	5	254	16
	519	54	2	150	363			519	37	9	160	324			519	36	6	254	16
	520	54	3	148	361			520	37	10	160	324			520	36	7	254	16
	521	54	4	147	360			521	37	11	160	324			521	36	8	254	16
	522	54	5	147	359			522	37	12	160	324			522	36	9	253	15
	523	54	6	146	357			523	37	13	160	324			523	36	10	253	15
	524	54	7	139	356			524	37	14	160	324			524	36	11	252	15
	525	54	8	138	356			525	37	15	160	324			525	36	12	252	15
	526	54	9	139	355			526	38	1	197	360			526	36	13	252	15
	527	54	10	140	355			527	38	2	197	360			527	36	14	252	15
	528	54	11	142	359			528	38	3	197	360			528	36	15	252	15
	529	54	12	142	360			529	38	4	197	360			529	37	1	137	340
	530	54	13	143	360			530	38	5	197	360			530	37	2	141	339
	531	54	14	143	360			531	38	6	197	360			531	37	3	142	339
	532	54	15	143	360			532	38	7	196	360			532	37	4	143	339
	533	56	1	296	352			533	38	8	196	360			533	37	5	143	339
	534	56	2	296	352			534	38	9	196	360			534	37	6	145	339
	535	56	3	296	352			535	38	10	196	360			535	37	7	151	348
	536	56	4	296	350			536	38	11	196	360			536	37	8	153	348
	537	56	5	297	350			537	38	12	196	360			537	37	9	150	348
	538	56	6	297	350			538	38	13	196	360			538	37	10	150	347
	539	56	7	296	350			539	38	14	196	360			539	37	11	150	347
	540	56	8	294	352			540	38	15	196	360			540	37	12	149	346
	541	56	9	293	354										541	37	13	149	346
	542	56	10	292	355										542	37	14	148	345
	543	56	11	291	355										543	37	15	141	346
	544	56	12	288	356										544	38	1	206	363
	545	56	13	288	356										545	38	2	206	363
	546	56	14	288	356										546	38	3	206	363
	547	56	15	288	356										547	38	4	206	362
	548	58	1	303	145										548	38	5	207	362
	549	58	2	303	145										549	38	6	207	362
	550	58	3	304	147										550	38	7	207	362
	551	58	4	304	151										551	38	8	207	362
	552	58	5	304	151										552	38	9	207	362
	553	58	6	304	151										553	38	10	209	363
	554	58	7	304	151										554	38	11	209	363
	555	58	8	304	151										555	38	12	209	363
	556	58	9	304	151										556	38	13	209	363
	557	58	10	304	151										557	38	14	209	363
	558	58	11	304	151										558	38	15	212	363
	559	58	12	304	151										559	39	1	215	301
	560	58	13	304	151										560	39	2	215	301
	561	58	14	304	151										561	39	3	215	301
	562	58	15	304	151										562	39	4	218	301
	563	60	1	481	397										563	39	5	218	301
	564	60	2	481	397										564	39	6	218	301
	565	60	3	483	397										565	39	7	223	302
	566	60	4	483	397										566	39	8	224	303
	567	60	5	483	397										567	39	9	224	303
	568	60	6	483	398										568	39	10	224	303
	569	60	7	483	398										569	39	11	224	303
	570	60	8	481	400										570	39	12	224	303
	571	60	9	481	400										571	39	13	224	303
	572	60	10	481	400										572	39	14	224	303
	573	60	11	481	400										573	39	15	225	303
	574	60	12	481	400										574	40	1	36	286
	575	60	13	481	400										575	40	2	41	296
	576	60	14	481	400										576	40	3	44	296
	577	60	15	482	400										577	40	4	45	297
															578	40	5	46	297
															579	40	6	49	297
															580	40	7	49	293
															581	40	8	48	290
															582	40	9	48	290
															583	40	10	48	290
															584	40	11	48	290
															585	40	12	48	290
															586	40	13	48	290
															587	40	14	48	290
															588	40	15	48	290
															589	41	1	263	131
															590	41	2	263	131
															591	41	3	263	131
															592	41	4	264	131
															593	41	5	265	131
															594	41	6	265	131
															595	41	7	265	131
															596	41	8	265	131
															597	41	9	265	131
															598	41	10	265	131
															599	41	11	265	131
															600	41	12	265	131
															601	41	13	265	131
															602	41	14	267	133
															603	41	15	269	135
															604	42	1	478	276
															605	42	2	480	276
															606	42	3	485	278
															607	42	4	485	278
															608	42	5	485	278
															609	42	6	485	278
															610	42	7	485	278
															611	42	8	485	278
															612	42	9	484	279
															613	42	10	484	279
															614	42	11	484	279
															615	42	12	484	279
															616	42	13	484	279
															617	42	14	484	279
															618	42	15	484	279

## Sheet: Fig1b
percentage motile cells	resting B cells	CD40L/IL4	EBV-infected	EBV infectedlow	CD40L/IL4/CXCL12
	5.7	1.7	70	7.6	58.1
	4.4	11.62	63.3	16.8	40
	1.8	11.9	69.8	16.6	42.2
	2.8	11.5	72	16.6	41
	3.2	8.5	68	15	45

## Sheet: Fig1c
	CD40L/IL4	EBV-infected	CD40L/IL4/CXCL12
	1.08	1.86	5.12
	1.35	2	2.12
	1.45	2.15	2.68
	1.45	2.43	2.82
	1.48	2.48	2.88
	1.58	2.82	3.07
	1.58	3.07	3.11
	1.68	3.1	3.3
	1.73	3.12	3.42
	1.78	3.32	3.76
	1.93	3.4	3.78
	1.95	3.42	3.87
	2.22	3.58	3.9
	2.23	3.67	3.91
	2.3	3.81	4
	2.32	3.83	4.01
	2.53	3.89	4.02
	2.73	4.11	4.2
	2.73	4.12	4.21
	2.8	4.4	4.38
	2.8	4.44	4.39
	2.86	4.54	4.4
	2.88	4.56	4.47
	2.93	4.74	4.56
	3.06	4.76	4.58
	3.16	4.78	4.93
	3.84	5.11	5.05
	4	5.33	5.13
	4.01	5.41	5.23
	4.05	5.43	5.29
	4.09	5.44	5.34
	4.21	5.46	5.63
	4.3	5.52	5.65
	4.32	6.22	5.8
	4.33	6.67	5.91
	4.41	6.94	5.96
	4.43	6.97	5.97
	4.5	7.14	6.08
	5.09	7.19	6.2
	5.19	7.65	6.2
	5.6	7.76	6.39
	5.67	8.37	6.55
	5.67	8.44	6.72
	5.77	8.5	6.8
	6.67	8.83	7.26
	6.72	8.91	8.56
	6.87	9.07	9.42
	6.92	9.12	9.75
	8.4	10.21	10.33
	8.41	10.87	12.43

## Sheet: Fig1d
				EBV-infected	CD40L/IL4/CXCL12
		directionality		0.846	0.342
				0.295	0.788
				0.898	0.467
				0.901	0.841
				0.869	0.731
				0.568	0.932
				0.56	0.268
				0.583	0.787
				0.914	0.907
				0.66	0.806
				0.577	0.311
				0.605	0.942
				0.635	0.847
				0.305	0.925
				0.936	0.72
				0.828	0.843
				0.16	0.767
				0.369	0.903
				0.389	0.67

## Sheet: Fig1e
square root time	CD40L/IL4																										EBV-infected
1	1	0	1.756	0	0.878		0	0.000621	0	14.813	6.394	0	0	0.000621	0	0.000621	0		0	0	0	0	0	1.389	0		7.478	8.694	4.85	0	1.389	1.389	0	8.097	5.554	0.878	10.575	1.242	0	0	5.859	5.342	7.555	0.621	0.878	4.347	0	0	0
1.41421	1.41421	1.964	1.756	0	1.499		1.389	0.000621	2.239	42.868	13.846	0.000621	0	4.39162	0	3.92862	3.976		1.242	1.964	0	0.000621	0	1.389	0		11.644	9.315	9.328	4.729	4.166	16.814	0	31.349	18.931	2.12	13.059	14.298	13.333	1.863	9.835	11.552	17.664	0.621	3.438	6.586	0	2.777	4.391
1.73205	1.73205	4.524	1.756	0.878	2.12		1.38988	0.000621	5.752	62.914	18.575	6.94362	1.964	10.1166	0	5.79162	9.53		1.242	4.741	1.863	0.001242	0	1.389	0		15.81	17.388	14.67	10.352	9.287	19.053	0.621	34.454	23.409	2.741	19.392	14.919	15.089	6.384	12.94	18.411	23.218	9.853	9.771	7.207	0.878	5.882	9.697
2	2	5.145	1.756	0.878	4.68		4.73388	0.000621	7.141	67.261	18.575	6.94362	3.353	17.5946	0	8.95762	16.772		4.408	8.085	6.21	0.001863	0	3.353	0		21.669	19.627	16.426	12.987	10.529	23.903	2.01	39.461	30.489	5.518	22.497	28.078	18.194	10.55	15.424	26.266	27.609	11.242	15.981	9.842	12.677	7.846	12.802
2.23607	2.23607	8.25	1.756	1.499	5.922		7.83888	0.000621	8.53	69.821	21.352	6.94362	8.082	34.9156	0	10.8206	24.25		8.799	13.354	9.315	0.001863	0.000621	3.353	0		25.645	24.105	18.986	15.547	18.884	28.871	10.901	42.238	35.496	6.907	26.888	33.046	21.815	15.4	17.388	30.613	35.562	13.726	23.836	14.32	16.298	8.724	14.191
2.44949	2.44949	8.871	1.756	1.499	7.886		17.4989	0.001242	20.588	77.401	25.328	6.94362	9.945	37.1546	0	17.0616	73.813		16.752	13.354	9.315	3.97786	0.000621	3.353	0		27.034	28.496	18.986	18.107	20.273	31.976	11.522	53.906	42.184	9.542	33.221	52.327	27.157	18.505	19.352	33.097	40.291	18.247	28.804	19.327	21.64	10.113	16.751
2.64575	2.64575	9.492	1.756	2.377	8.764		28.1829	1.86424	20.588	88.818	28.672	6.94362	13.05	37.1546	0	20.1666	77.59		18.991	17.745	11.071	8.98486	1.24262	3.35388	0		36.349	32.662	20.742	18.107	22.512	43.427	12.911	64.148	49.264	13.47	39.112	73.202	27.778	21.065	22.973	33.097	43.804	36.17	36.659	24.596	25.261	10.734	19.386
2.82843	2.82843	9.492	1.756	2.998	10.728		33.1899	3.25324	21.83	97.534	31.777	6.94362	14.806	37.1546	1.756	20.1672	77.59		18.991	23.087	11.0719	10.3739	4.01962	3.35476	1.242		40.325	35.222	22.131	21.728	25.289	49.152	14.774	71.829	55.155	15.226	45.445	83.215	29.534	26.334	27.139	39.43	47.78	37.559	44.732	31.838	27.896	12.123	19.386
3	3	9.492	2.377	3.619	13.288		33.1899	3.25324	26.798	97.5349	33.019	6.94362	23.848	37.1546	1.756	20.1679	87.231		20.233	23.087	12.4609	10.3739	6.79662	9.56476	7.452		43.43	39.743	23.009	25.704	28.066	62.772	26.557	78.772	60.88	16.468	51.304	91.288	30.776	36.613	29.378	40.051	50.019	50.834	49.21	40.664	35.677	15.228	22.163
3.16228	3.16228	9.492	2.998	4.861	17.679		33.1899	3.25386	29.575	98.9239	33.0196	6.94362	38.465	37.1546	1.756	24.5589	90.397		23.854	40.263	12.4615	10.3745	8.03862	9.56476	10.229		46.535	39.743	23.63	29.217	30.701	65.332	28.796	88.881	64.501	16.468	55.28	99.361	32.165	41.342	30.256	40.672	54.185	53.939	53.376	47.058	40.946	16.47	22.163
3.31662	3.31662	9.492	2.998	4.861	17.679		38.1969	3.25448	29.5756	104.547	37.7486	6.94362	41.025	37.1546	1.756	31.8009	91.639		30.934	58.046	14.2175	10.3745	9.28062	9.56476	13.85		57.38	39.743	24.251	33.193	31.579	69.058	30.76	95.961	65.122	17.346	59.758	107.314	34.404	43.581	33.422	43.777	56.048	57.716	55.615	52.026	47.062	17.712	23.919
3.4641	3.4641	12.597	2.998	5.482	17.679		43.5029	3.25448	29.5756	108.523	37.7486	6.94362	45.993	37.1552	1.756	33.7649	92.881		32.898	70.278	18.6085	10.3751	12.9016	10.9538	19.741		57.38	39.743	25.129	36.537	37.82	69.679	34.486	101.686	66.364	17.346	61.722	112.043	37.509	47.094	34.3	44.398	62.258	60.276	58.781	62.436	54.566	21.878	23.919
3.60555	3.60555	12.597	2.998	6.103	20.239		51.7879	3.25448	29.5756	110.386	39.1376	6.94362	55.452	37.1559	1.75662	33.7649	92.881		38.204	75.867	20.5725	12.2381	12.9016	14.0588	21.604		70.553	43.087	25.75	42.778	39.062	72.314	38.263	111.505	68.924	18.735	63.585	123.152	39.748	52.648	36.264	44.398	68.499	65.899	60.745	70.883	59.087	23.267	24.797
3.74166	3.74166	12.597	2.998	6.981	23.016		54.2719	3.25448	29.5765	116.78	42.2426	6.94362	72.706	38.3979	2.99862	38.2429	94.123		38.204	79.38	20.5725	17.2061	12.9016	18.9088	32.216		74.719	47.608	25.75	43.399	42.228	100.595	41.04	124.78	71.484	20.124	66.69	126.929	42.914	57.498	39.43	47.911	77.215	72.758	61.366	76.506	63.608	25.13	27.281
[truncated: 59 more columns]

## Sheet: Fig1f
x	y	time	cell
447209609477998	33885147863138	1	1
440754469862495	343140263138016	2	1
437820687918939	341254638637309	3	1
440414412920148	340201937060823	4	1
438401512163974	340517351327518	5	1
437075024907833	350811656129665	6	1
43299912435234	355642676137622	7	1
432299761351871	355002515934372	8	1
425304404906308	348149475711382	9	1
41209890933073	352855625812466	10	1
401176109293864	351490614022922	11	1
40559824722717	349258622376526	12	1
406411981793955	346030533972434	13	1
40550867581744	344835423581098	14	1
404685904533451	347362023536174	15	1
494595281801679	480627881416897	1	2
468001689986512	475001963573164	2	2
420650724185316	466828562351147	3	2
374835410805629	460007503193077	4	2
391976597419175	456121128747573	5	2
388167488503089	456631867768758	6	2
395148774135277	457830028662603	7	2
401281173259151	457945522584803	8	2
344304803588098	444284877448776	9	2
389398653534623	439383000643955	10	2
398408940660617	43595209441055	11	2
435408953437216	433569585505758	12	2
458182076969913	438578211107229	13	2
503305448330184	441214315936994	14	2
497896587926782	442756078585861	15	2
451009731931258	11086082689904	1	3
445511703683831	111361186666456	2	3
440864083850853	113047272318305	3	3
440921274405126	115271342543207	4	3
448246628515197	125404748684363	5	3
454184667254884	127105285171567	6	3
454062580668906	119627546264092	7	3
453198925666316	116374820390639	8	3
455553919924018	115239338498034	9	3
456037136728549	114166653442218	10	3
456736043041099	114918438531935	11	3
454786404785902	116792036985908	12	3
451532782002117	118212649124598	13	3
45120554840736	117792515007932	14	3
448282069789569	120089880199423	15	3
341572949016875	597633557568774	1	4
343735338342028	730409241408158	2	4
333497525140184	751540862793177	3	4
331046671274194	711388446070261	4	4
330647659049159	895886711615868	5	4
325684093035812	104246559098915	6	4
322661919248511	966304627456782	7	4
321374098967613	1034033508134	8	4
319475882842184	110091603892422	9	4
316496735071816	109136245745886	10	4
315121720511789	108833902957897	11	4
314673612134009	103541661005194	12	4
303835243455733	12656476092058	13	4
292554953301006	12853467475181	14	4
279903631839171	135215087651677	15	4
288425260425584	32368024838239	1	5
281719204540293	323697223205911	2	5
193606183085582	32767614153032	3	5
145649513418308	322366087253431	4	5
15213924186787	326079590145104	5	5
951383192949194	331882236362073	6	5
101511170360119	333851798248517	7	5
109156692711684	334383995967275	8	5
110769853470023	336446893093185	9	5
105351985529408	341886532641084	10	5
129923948818964	342002879096023	11	5
167736411438965	33198011238039	12	5
176475610020057	325568858987109	13	5
161876083706826	320896860022006	14	5
128018228317233	321461204606496	15	5
372496710263136	184005181777349	1	6
376933213978324	172941142482934	2	6
371969608124624	170907190197219	3	6
371615963817296	170184446490396	4	6
37087171122243	160899377200985	5	6
387297927846323	156224145586414	6	6
389479176448468	151449025823635	7	6
384284978548123	1404194893316	8	6
382581270041394	136385820312116	9	6
382407780449841	138348587700178	10	6
378901435406046	143014686951757	11	6
379506984760272	143646997065475	12	6
377353437178848	145211221381746	13	6
376238276721346	143865459359139	14	6
377451128821373	160337744387333	15	6
210601815023152	256201364489953	1	7
209686925801179	256605069470745	2	7
20840107398779	264829965004448	3	7
204807193140441	26606053231245	4	7
197799719128696	256540419048312	5	7
192783960851799	253491996172422	6	7
190153907210123	253248917483071	7	7
18160408096228	251814145819114	8	7
178900062188463	244901238244833	9	7
174498305691211	235937718646654	10	7
180406183474142	246820773829602	11	7
194101676008372	252786968119042	12	7
199969977884802	25795925555944	13	7
20577301893402	263825211581896	14	7
20932182084517	267076672072829	15	7
247	274	1	8
245313779447597	274216009834622	2	8
23898104004549	277282149568427	3	8
234110750981108	279535195740199	4	8
226655104624648	280203426006706	5	8
227276483065687	288529221938357	6	8
225517022640102	292708829985495	7	8
227558482346494	296425792919958	8	8
222714771450934	298782953197642	9	8
219608341219486	300447022627913	10	8
219454829365456	29776558393511	11	8
217349497031883	294761588946861	12	8
216807427678032	294667090039938	13	8
216614998354868	294822915981987	14	8
216618300010784	294859910459444	15	8
444156269377775	115279385971823	1	9
429342257072699	121382256675041	2	9
419397898809729	122563737099819	3	9
415655266406109	125073846566716	4	9
41138066444988	124649598527986	5	9
42234180185337	13808937380976	6	9
421242288676684	142247899530172	7	9
421208337239321	145413196526421	8	9
427922368115353	151930037777035	9	9
429749579153759	16065036945779	10	9
433406447526992	163373447312735	11	9
439102614284683	167392083336178	12	9
444883630883366	172063661024807	13	9
449768499061219	173105230209099	14	9
469067298943223	183590800138227	15	9
351500515903988	415139181644577	1	10
344633465532811	406124889523522	2	10
34295338348976	406383028636417	3	10
339945382689345	40364890806966	4	10
336992949173126	402848345098418	5	10
334422903593928	406343581883418	6	10
333906027551658	410244828779362	7	10
336464354980873	413281772246128	8	10
342852068384453	414407256821995	9	10
344414497375473	417757393618161	10	10
342356706066115	419070902238125	11	10
338983323799516	413905553719748	12	10
329727617691906	42212955745522	13	10
325638473979843	428481961647102	14	10
319296579117884	427983232058699	15	10
406283000041473	370773363434257	1	11
401756588199673	370694552183666	2	11
400309356855741	384464905610291	3	11
396376959711745	392599520947883	4	11
393977358396747	395881767984865	5	11
394658799833221	399922050274977	6	11
391369854679675	405540963855391	7	11
397703714883899	42003410757917	8	11
395776672249633	427690673795607	9	11
397667198648277	428441869232661	10	11
393719850560328	432389143012976	11	11
376688477457027	432195847777349	12	11
375912026328223	434629874663663	13	11
364773489192381	432923116254147	14	11
360467036323752	424935103319864	15	11
-0.98794046299167	467383711467891	1	12
0.214723003373961	468280149188354	2	12
308247191220362	459358456691452	3	12
203534305319634	46017857255465	4	12
290584927113874	458421152724698	5	12
300792751520814	456492531960895	6	12
353900766806573	460946251618774	7	12
330761232076941	463037606738668	8	12
264081876208413	471556319218918	9	12
21708671530026	470286244991653	10	12
150983701602197	462204715354953	11	12
121099772660979	459177123730579	12	12
460390574141522	46627079862638	13	12
316884067011527	471266218371676	14	12
195530336632144	480168419139661	15	12
187608958053486	326796568095381	1	13
191904521407104	328157138442743	2	13
192499360073773	330898818483708	3	13
193554609704749	336058536027719	4	13
189025961696411	337736770156859	5	13
180716300499248	339994486745602	6	13
17461829995334	339255477548976	7	13
170179192529528	341477500415135	8	13
168386614847622	343607442418869	9	13
16711606858394	342328534571142	10	13
163107358790801	33690549658393	11	13
146467952989336	331309699282472	12	13
144723593024934	329337056206787	13	13
145071656873027	328204356195083	14	13
13942040881987	315637574751977	15	13
482774130440429	356229230595781	1	14
502722357815133	354199284230462	2	14
432249753921915	347892770944141	3	14
460560492430203	338842892151743	4	14
362814632511827	352670310123362	5	14
29106739461463	355237057560031	6	14
273940913653625	3496029218729	7	14
254866450580981	34564989833471	8	14
227748862658602	343941643134104	9	14
176032185649427	337080134005385	10	14
140488845677412	335629836553603	11	14
129855945914075	332330197158636	12	14
647822552962126	332516233485888	13	14
-429409214865871	342211213419403	14	14
-277882028926093	351572886777724	15	14
235874150972086	35063596117238	1	15
232710409366503	348918189635446	2	15
232328072207608	349299527145965	3	15
23077066946004	351918976247942	4	15
232098155155989	35523445131237	5	15
241198479996054	367171982976204	6	15
254428812465403	38535280089605	7	15
264535995955866	385827741924654	8	15
26885949866226	392156423330189	9	15
274699953554366	403617626699255	10	15
294323771202307	406673308561018	11	15
300042156343881	414243366634131	12	15
28643613516487	415137557177567	13	15
278587681981524	419419163129326	14	15
268524925752046	42547176679065	15	15
984224729604939	355749926563247	1	16
105617668124537	35671827984379	2	16
112256906258503	364519289296849	3	16
117944044936922	378448221439876	4	16
112675669953178	385791974919035	5	16
104049147807961	377846977014517	6	16
105734888163594	386439160065808	7	16
109319622077907	387879829597112	8	16
11498759803844	388525519885079	9	16
113839169233893	390821394867936	10	16
112633809810851	391090632750178	11	16
105336056522859	386381436596869	12	16
101885410075051	382023859291161	13	16
99613246432646	397238543567018	14	16
103256266626226	403762896784342	15	16
3992870725514	401562683209646	1	17
395117852025836	399653865020156	2	17
391428508543219	40007616954322	3	17
390531107764691	404405178174406	4	17
39167474353241	406033087913226	5	17
393532943613004	406759835337862	6	17
393254559239177	407613456264007	7	17
393469508618312	407955575380399	8	17
394492719791365	408727648470804	9	17
395361740218341	406677399022898	10	17
395582772021605	406426967143496	11	17
386518690671181	401647554591702	12	17
385009487966447	401356324124482	13	17
38211784445396	401368781557276	14	17
380445797852074	407392269535598	15	17
118619950421142	408271086730056	1	18
121547128737208	410387481055218	2	18
12394613198918	4102442220806	3	18
129785714112528	411625949634648	4	18
129212217895474	415056532108138	5	18
125023134055933	419155411454211	6	18
120206122961209	417489197528863	7	18
114543997337643	428560501065182	8	18
13071497255499	442798555043723	9	18
138306649245401	464016831382329	10	18
144925700253442	477002404940822	11	18
178535789226585	493680178488311	12	18
177579676565884	513760478976112	13	18
173722978334938	515467380907069	14	18
172525842837666	516940086844819	15	18
345	76	1	19
344884133451438	784569442286964	2	19
343413998914583	796362192727414	3	19
34106140701187	100065098231497	4	19
345025503051542	108426789680189	5	19
342715877276112	111891771193801	6	19
341198695076937	114836468222811	7	19
338668947245841	117704248740083	8	19
337407146498509	120926073495482	9	19
335946569026292	120386533540107	10	19
332403847078681	131471686145554	11	19
344583646524098	140786715048054	12	19
352447912414353	144917521734322	13	19
35328814921304	145951679635347	14	19
354437670664599	145966124051063	15	19
344330463073343	515531500716529	1	20
352877775753242	518146715616246	2	20
358489209513497	51731796295111	3	20
360418234295366	512151995823197	4	20
368185231102619	498540306580499	5	20
36868760493861	491505927004	6	20
371985551536448	489777272345719	7	20
375215941838317	489850704432865	8	20
378318440064666	48650157609777	9	20
384610468487874	489579224541637	10	20
387761303468541	489664083855608	11	20
388720571204946	490708897356215	12	20
396408772206281	491953405194611	13	20
397375529257303	495322154334817	14	20
384788762621352	497114758792489	15	20
380103465632923	620860671371187	1	21
34081514925289	68711531797067	2	21
354772181843702	727195300787824	3	21
381444579108146	741141226456963	4	21
491272814247752	708730090961397	5	21
645277088907019	637641535132874	6	21
559610602389546	578975514912268	7	21
510454369007266	591063687745853	8	21
494365109866406	590711613243243	9	21
331702359440949	529775162581024	10	21
295155193321144	503414606742011	11	21
264551549584412	50689502774037	12	21
15093924497418	601950215464876	13	21
10669328830486	651808036556807	14	21
769706524371317	655854650661478	15	21
328278855910423	214365454468756	1	22
324742584291709	21366204630938	2	22
322763681733086	221475424773977	3	22
309613319997509	253466733906466	4	22
294133933022316	257947647139285	5	22
290992050082232	271100257986198	6	22
286777376210553	265975570449989	7	22
287367412159698	260270158498768	8	22
285552459743225	262821611439373	9	22
284727637946105	266404614127768	10	22
283092664122011	266658196550453	11	22
27611235590864	269085232734784	12	22
269782230602404	262935384460772	13	22
261887691269131	263761291907143	14	22
245175453055431	256108372114715	15	22
362700142382237	383235810802418	1	23
357357204429594	373395343235355	2	23
349412792886477	378738799367963	3	23
347830461514797	388418734972181	4	23
342924813004317	387661256514615	5	23
343486176774082	388150390278264	6	23
343699929367131	388408405793138	7	23
348904827030217	388824768105806	8	23
380759240061742	407540584949826	9	23
397370637624296	406854275589933	10	23
394422899674619	427196669305103	11	23
392096002543157	445650228687996	12	23
401405096812921	45118372262956	13	23
410886874185846	453631514870106	14	23
41139041334029	458474302899235	15	23
907778253671801	206564773335639	1	24
979769606539034	183090748537395	2	24
913498762383813	199472877306807	3	24
914561188022337	210770205561754	4	24
918077382925565	213290469510571	5	24
936548208932633	218835214040918	6	24
957934175162476	223241270818443	7	24
949607190024238	227565771373865	8	24
911898465762592	228790667171105	9	24
895864902679644	224861356408173	10	24
783885776037312	220024649487703	11	24
661471776361333	214077265603377	12	24
556097624986464	215687723756191	13	24
555240727827921	203720011446706	14	24
537288502766551	210425086951941	15	24
270186059291552	278770235909916	1	25
275352015437174	280227916261194	2	25
284967761545752	276405400083412	3	25
28945651160918	27516699425059	4	25
292021569475781	279277761005201	5	25
289602835603028	280544639265372	6	25
286171014391101	28266335120409	7	25
285603655250828	28287334213466	8	25
284767173904151	27974931216151	9	25
284013162648685	286231692130051	10	25
285337037793751	289457323486532	11	25
279876780802918	299766247662266	12	25
285036246550983	298797847529002	13	25
286288959809507	302703415665079	14	25
285425410537393	308889128858984	15	25
889283628290596	394701866670643	1	26
846549742252286	391539725445338	2	26
841221749627575	392133018930801	3	26
780848781710607	396597734294383	4	26
707897462886115	393799979114652	5	26
711214102256092	384018687367795	6	26
657389625741808	380579919736643	7	26
660423073654156	377721748169055	8	26
653357302454614	378805092174861	9	26
635335155662902	378618311878506	10	26
622077992896023	378944855844432	11	26
605060773874898	378736719003573	12	26
602922463055198	377432652486835	13	26
570854726298067	376482180184992	14	26
572535742852009	376009480786812	15	26
391809191004623	284981627183448	1	27
392209965506207	28518627272794	2	27
393975104490015	279763838715631	3	27
398712134289576	27880129465971	4	27
393243060169058	288340364634374	5	27
379454124155321	279982183156435	6	27
381996788632095	268606948126167	7	27
376775497414433	268106954392193	8	27
381054935294497	260891098857892	9	27
375026700633317	255318319521636	10	27
364895149470231	251451831577212	11	27
360681837508609	248989798056326	12	27
362890067569247	241306438938598	13	27
36013070580079	236455848438328	14	27
35762022252151	23639428073178	15	27
850663984568416	130642920152961	1	28
842196445663386	131186526489309	2	28
82846759718681	1319120516295	3	28
856616759897359	150683778263025	4	28
653652843677843	152169875980776	5	28
650237841689181	140557395391173	6	28
688279153830538	13533909678101	7	28
689625823014055	134379846526185	8	28
782154977313197	147636247710592	9	28
717692091593556	151007962178156	10	28
608250384291546	132739870858304	11	28
543488581416322	125676412735291	12	28
493565686671343	120681049368962	13	28
420514474398743	12225941349054	14	28
383710110255887	117310278745445	15	28

## Sheet: Fig2a
transwell assay	mock	CCL4 10 ng/ml
	1	4
	1	2.25
	1	2.75
	1	2.33333
	1	4
	1	1.5

## Sheet: Fig2b
percentage of motile cells		WT	CCL4null	CCL4null + CCL4	CCR1null
		66.66	9	35	4.1
		70	10	36	11
		65	8	33	8
		68	8.5	34.4	6
		69	10.5	37	5.5

## Sheet: Fig2c
2D tracks and aligned tracks	EBV-infected high	Track n¬∞	Slice n¬∞	X	Y	Distance	Velocity	Pixel Value	EBV-infected low	Track n¬∞	Slice n¬∞	X	Y	Distance	Velocity	Pixel Value		EBV-infected low+CCL4	Track n¬∞	Slice n¬∞	X	Y	Distance	Velocity	Pixel Value
		1	1	55	60	-1000	-1000	2472		1	1	273	174	-1000	-1000	2610			1	1	329	215	-1000	-1000	3626
		1	2	55	60	0.000	0.000	3098		1	2	278	162	8073	8073	4095			1	2	329	219	2484	2484	3454
		1	3	53	56	2777	2777	2987		1	3	284	156	5269	5269	3456			1	3	355	228	17086	17086	3514
		1	4	33	36	17565	17565	3143		1	4	289	151	4391	4391	4095			1	4	356	230	1389	1389	3797
		1	5	32	36	0.621	0.621	2954		1	5	289	148	1863	1863	4095			1	5	357	230	0.621	0.621	3438
		1	6	25	36	4347	4347	2993		1	6	289	148	0.000	0.000	3625			1	6	357	232	1242	1242	3867
		1	7	19	48	8332	8332	2827		1	7	288	149	0.878	0.878	3166			1	7	358	235	1964	1964	3911
		1	8	5	68	15161	15161	2771		1	8	288	149	0.000	0.000	2956			1	8	367	248	9819	9819	3939
		2	1	86	124	-1000	-1000	3012		1	9	288	149	0.000	0.000	3142			1	9	399	243	20113	20113	3779
		2	2	78	130	6210	6210	2544		1	10	288	149	0.000	0.000	3229			1	10	402	241	2239	2239	3938
		2	3	77	134	2560	2560	2988		1	11	288	149	0.000	0.000	3529			1	11	409	254	9169	9169	3949
		2	4	77	136	1242	1242	3055		1	12	288	149	0.000	0.000	3487			1	12	410	266	7478	7478	3940
		2	5	77	144	4968	4968	3026		1	13	288	149	0.000	0.000	4095			1	13	412	283	10630	10630	3986
		2	6	56	128	16395	16395	3046		1	14	287	150	0.878	0.878	4095			1	14	423	278	7504	7504	3880
		2	7	54	124	2777	2777	2893		1	15	285	150	1242	1242	4095			1	15	436	270	9479	9479	4095
		2	8	44	113	9232	9232	2923		2	1	73	171	-1000	-1000	3638			2	1	156	420	-1000	-1000	3599
		2	9	25	59	35549	35549	2440		2	2	73	171	0.000	0.000	4095			2	2	158	408	7555	7555	3798
		2	10	5	53	12967	12967	2938		2	3	73	171	0.000	0.000	4095			2	3	159	402	3777	3777	3826
		3	1	87	226	-1000	-1000	2722		2	4	79	166	4850	4850	4095			2	4	165	395	5725	5725	3816
		3	2	87	226	0.000	0.000	2831		2	5	81	166	1242	1242	4095			2	5	165	395	0.000	0.000	3832
		3	3	87	226	0.000	0.000	3072		2	6	92	166	6831	6831	3490			2	6	148	334	39325	39325	3867
		3	4	87	226	0.000	0.000	3136		2	7	92	170	2484	2484	3911			2	7	133	335	9336	9336	3231
		3	5	94	218	6601	6601	2617		2	8	91	170	0.621	0.621	4060			2	8	132	332	1964	1964	3433
		3	6	101	209	7080	7080	3116		2	9	90	170	0.621	0.621	4095			2	9	132	320	7452	7452	3561
		3	7	112	202	8097	8097	2892		2	10	90	170	0.000	0.000	4095			2	10	129	304	10109	10109	3806
		3	8	124	193	9315	9315	2980		2	11	88	169	1389	1389	4095			2	11	126	294	6483	6483	3824
		3	9	130	185	6210	6210	2889		2	12	90	169	1242	1242	4095			2	12	113	282	10987	10987	3741
		3	10	136	185	3726	3726	3018		2	13	90	169	0.000	0.000	4095			2	13	58	282	34155	34155	3708
		3	11	150	178	9720	9720	2935		2	14	90	169	0.000	0.000	4095			2	14	65	274	6601	6601	3385
		3	12	158	166	8956	8956	3048		2	15	90	169	0.000	0.000	4095			2	15	65	274	0.000	0.000	3600
		3	13	165	149	11417	11417	2916		3	1	303	419	-1000	-1000	3446			3	1	75	108	-1000	-1000	2993
		3	14	165	144	3105	3105	2953		3	2	303	419	0.000	0.000	4095			3	2	85	115	7580	7580	2861
		3	15	160	124	12802	12802	2922		3	3	303	419	0.000	0.000	3849			3	3	99	123	10013	10013	2749
		4	3	105	248	-1000	-1000	2904		3	4	303	419	0.000	0.000	4095			3	4	111	137	11451	11451	3118
		4	4	105	248	0.000	0.000	3029		3	5	303	419	0.000	0.000	4095			3	5	122	151	11057	11057	3724
		4	5	103	242	3928	3928	3027		3	6	303	420	0.621	0.621	3793			3	6	125	153	2239	2239	3701
		4	6	99	236	4478	4478	3124		3	7	303	423	1863	1863	3860			3	7	123	156	2239	2239	3728
		4	7	94	230	4850	4850	2244		3	8	303	423	0.000	0.000	3383			3	8	120	161	3621	3621	3634
		4	8	94	230	0.000	0.000	2442		3	9	303	425	1242	1242	3664			3	9	120	161	0.000	0.000	3469
		4	9	94	230	0.000	0.000	2359		3	10	303	425	0.000	0.000	3933			3	10	132	166	8073	8073	3480
		4	10	93	230	0.621	0.621	2506		3	11	300	428	2635	2635	4095			3	11	136	174	5554	5554	3538
		4	11	92	229	0.878	0.878	2458		3	12	296	431	3105	3105	3210			3	12	138	177	2239	2239	3524
		4	12	92	228	0.621	0.621	2588		3	13	293	432	1964	1964	3692			3	13	144	179	3928	3928	3674
		4	13	91	228	0.621	0.621	2464		3	14	293	432	0.000	0.000	4095			3	14	144	179	0.000	0.000	3751
		4	14	84	227	4391	4391	2854		3	15	293	432	0.000	0.000	3200			3	15	144	176	1863	1863	3680
		4	15	83	224	1964	1964	2936
		5	1	210	257	-1000	-1000	2293
		5	2	187	251	14761	14761	3053
		5	3	195	255	5554	5554	3320
		5	4	195	254	0.621	0.621	3068
		5	5	195	251	1863	1863	2695
		5	6	192	249	2239	2239	2981
		5	7	184	250	5007	5007	2916
		5	8	171	257	9169	9169	2822
		5	9	159	262	8073	8073	2816
		5	10	153	267	4850	4850	3003
		5	11	130	271	14497	14497	2976
		5	12	123	252	12574	12574	3036
		5	13	137	238	12295	12295	2950
		5	14	147	224	10684	10684	2925
		5	15	147	216	4968	4968	2952
		6	1	344	58	-1000	-1000	2417
		6	2	346	59	1389	1389	2960
		6	3	342	58	2560	2560	2853
		6	4	336	40	11783	11783	2854
		6	5	328	31	7478	7478	2873
		6	6	326	27	2777	2777	2909
		6	7	326	26	0.621	0.621	2764
		6	8	324	22	2777	2777	2798
		6	9	306	6	14956	14956	2730
		7	1	345	76	-1000	-1000	2853
		7	2	336	76	5589	5589	2408
		7	3	333	75	1964	1964	2851
		7	4	302	57	22261	22261	2658
		7	5	291	44	10575	10575	2936
		7	6	290	43	0.878	0.878	2685
		7	7	282	46	5306	5306	2778
		7	8	274	44	5121	5121	2881
		7	9	251	27	17761	17761	2777
		7	10	228	13	16721	16721	2874
		7	11	227	5	5007	5007	2879
		8	1	30	328	-1000	-1000	3009
		8	2	29	324	2560	2560	2687
		8	3	31	320	2777	2777	2800
		8	4	59	315	17663	17663	3037
		8	5	36	331	17399	17399	2875
		8	6	35	336	3166	3166	2692
		8	7	32	338	2239	2239	2941
		8	8	27	334	3976	3976	2962
		8	9	37	287	29840	29840	2814
		8	10	34	269	11332	11332	2947
		8	11	29	268	3166	3166	2947
		8	12	10	269	11815	11815	2919
		8	13	10	269	0.000	0.000	2938
		9	1	42	357	-1000	-1000	2711
		9	2	42	357	0.000	0.000	3024
		9	3	42	357	0.000	0.000	2967
		9	4	43	358	0.878	0.878	2949
		9	5	60	397	26420	26420	3110
		9	6	63	405	5306	5306	3083
		9	7	69	414	6717	6717	2961
		9	8	71	422	5121	5121	2959
		9	9	71	425	1863	1863	2929
		9	10	51	446	18009	18009	3011
		9	11	36	476	20829	20829	2969
		9	12	45	490	10335	10335	2704
		9	13	47	491	1389	1389	2424
		9	14	47	491	0.000	0.000	3028
		9	15	48	490	0.878	0.878	2930
		10	1	90	352	-1000	-1000	2908
		10	2	90	352	0.000	0.000	3008
		10	3	89	353	0.878	0.878	3034
		10	4	76	353	8073	8073	3061
		10	5	69	351	4521	4521	3071
		10	6	50	333	16253	16253	3081
		10	7	45	320	8650	8650	2191
		10	8	41	312	5554	5554	2937
		10	9	37	309	3105	3105	2941
		10	10	29	299	7953	7953	2906
		10	11	25	288	7269	7269	2692
		10	12	20	285	3621	3621	2886
		10	13	20	283	1242	1242	2938
		10	14	23	310	16870	16870	3035
		10	15	35	365	34958	34958	2886
		11	1	87	397	-1000	-1000	2811
		11	2	87	398	0.621	0.621	3162
		11	3	87	398	0.000	0.000	3014
		11	4	89	398	1242	1242	2852
		11	5	107	404	11783	11783	3028
		11	6	113	409	4850	4850	2945
		11	7	113	410	0.621	0.621	2952
		11	8	113	410	0.000	0.000	3003
		11	9	113	413	1863	1863	2909
		11	10	115	414	1389	1389	3029
		11	11	119	425	7269	7269	2490
		11	12	122	429	3105	3105	2632
		11	13	124	430	1389	1389	2705
		11	14	124	430	0.000	0.000	2566
		11	15	124	431	0.621	0.621	2643
		12	1	51	483	-1000	-1000	2905
		12	2	51	485	1242	1242	3110
		12	3	51	485	0.000	0.000	3018
		12	4	50	486	0.878	0.878	3013
		12	5	43	487	4391	4391	3022
		12	6	39	488	2560	2560	3006
		12	7	13	499	17532	17532	2576
		12	8	12	501	1389	1389	2694
		12	9	12	502	0.621	0.621	2623
		12	10	8	508	4478	4478	2663
		12	11	8	511	1863	1863	2792
		12	12	7	515	2560	2560	2913
		13	1	8	463	-1000	-1000	2719
		13	2	9	464	0.878	0.878	2789
		13	3	10	463	0.878	0.878	3155
		13	4	11	460	1964	1964	3035
		13	5	11	452	4968	4968	3049
		13	6	1	433	13333	13333	3102
		14	1	118	407	-1000	-1000	2571
		14	2	117	408	0.878	0.878	3170
		14	3	115	417	5725	5725	2951
		14	4	115	418	0.621	0.621	2791
		14	5	115	418	0.000	0.000	3022
		14	6	111	426	5554	5554	3019
		14	7	111	429	1863	1863	2747
		14	8	111	431	1242	1242	2633
		14	9	113	445	8782	8782	2988
		14	10	117	455	6688	6688	3012
		14	11	117	455	0.000	0.000	2964
		14	12	121	448	5007	5007	2737
		14	13	121	448	0.000	0.000	2749
		14	14	137	445	10109	10109	2787
		14	15	137	445	0.000	0.000	2711
		15	1	185	320	-1000	-1000	2349
		15	2	177	326	6210	6210	2839
		15	3	176	327	0.878	0.878	2630
		15	4	173	331	3105	3105	2453
		15	5	173	335	2484	2484	2592
		15	6	171	341	3928	3928	2749
		15	7	171	345	2484	2484	3009
		15	8	170	349	2560	2560	2920
		15	9	168	354	3344	3344	2053
		15	10	168	355	0.621	0.621	2612
		15	11	165	357	2239	2239	2830
		15	12	163	357	1242	1242	2811
		15	13	163	358	0.621	0.621	2810
		15	14	158	358	3105	3105	2637
		15	15	155	364	4166	4166	3039
		15	16	155	366	1242	1242	3300
		15	17	155	368	1242	1242	3145
		15	18	154	369	0.878	0.878	3241
		15	19	151	369	1863	1863	3076
		15	20	146	368	3166	3166	2776
		15	21	144	365	2239	2239	2843
		15	22	144	365	0.000	0.000	2889
		15	23	144	365	0.000	0.000	2906
		15	24	136	362	5306	5306	2897
		15	25	126	354	7953	7953	2878
		15	26	117	338	11400	11400	2701
		15	27	113	335	3105	3105	2914
		15	28	96	324	12574	12574	2905
		15	29	81	316	10557	10557	2409
		15	30	60	317	13056	13056	2438
		15	31	49	311	7781	7781	2973
		15	32	42	302	7080	7080	2899
		15	33	25	293	11945	11945	2883
		15	34	8	292	10575	10575	2939
		16	1	239	358	-1000	-1000	2707
		16	2	239	358	0.000	0.000	3122
		16	3	222	357	10575	10575	2474
		16	4	221	356	0.878	0.878	3027
		16	5	218	353	2635	2635	3072
		16	6	209	341	9315	9315	2368
		16	7	200	325	11400	11400	2587
		16	8	193	316	7080	7080	2526
		16	9	163	320	18795	18795	2617
		16	10	163	323	1863	1863	3045
		16	11	165	324	1389	1389	2933
		16	12	175	327	6483	6483	2937
		16	13	175	327	0.000	0.000	2743
		16	14	177	326	1389	1389	3097
		16	15	181	324	2777	2777	2864
		17	1	348	511	-1000	-1000	3169
		17	2	355	505	5725	5725	2897
		17	3	353	499	3928	3928	2410
		17	4	355	492	4521	4521	2074
		17	5	355	489	1863	1863	2503
		17	6	355	489	0.000	0.000	2700
		17	7	358	487	2239	2239	2701
		17	8	351	487	4347	4347	2749
		17	9	342	487	5589	5589	2743
		17	10	333	490	5891	5891	2841
		17	11	322	495	7504	7504	2775
		17	12	309	501	8891	8891	2753
		17	13	292	497	10845	10845	2753
		17	14	292	497	0.000	0.000	2819
		17	15	291	498	0.878	0.878	2731
		18	1	269	278	-1000	-1000	1953
		18	2	252	290	12922	12922	3011
		18	3	247	299	6394	6394	2626
		18	4	244	304	3621	3621	2766
		18	5	237	309	5342	5342	2528
		18	6	236	309	0.621	0.621	2964
		18	7	221	312	9499	9499	2761
		18	8	213	315	5306	5306	2665
		18	9	200	316	8097	8097	2786
		18	10	188	315	7478	7478	2604
		18	11	179	315	5589	5589	2755
		18	12	177	314	1389	1389	2596
		18	13	177	314	0.000	0.000	2405
		18	14	177	313	0.621	0.621	2569
		18	15	177	313	0.000	0.000	2959
		19	1	331	212	-1000	-1000	2655
		19	2	333	209	2239	2239	2287
		19	3	316	207	10630	10630	2582
		19	4	305	204	7080	7080	2616
		19	5	306	207	1964	1964	2997
		19	6	305	212	3166	3166	2643
		19	7	304	218	3777	3777	2318
		19	8	303	223	3166	3166	2624
		19	9	303	226	1863	1863	1693
		19	10	300	233	4729	4729	2078
		19	11	298	234	1389	1389	2187
		19	12	297	235	0.878	0.878	2228
		19	13	294	236	1964	1964	2426
		19	14	294	239	1863	1863	2859
		19	15	291	248	5891	5891	2738
		20	1	366	204	-1000	-1000	2741
		20	2	355	208	7269	7269	3044
		20	3	354	208	0.621	0.621	2912
		20	4	345	208	5589	5589	2259
		20	5	332	217	9819	9819	2695
		20	6	328	221	3513	3513	2853
		20	7	325	222	1964	1964	2752
		20	8	314	240	13100	13100	2708
		20	9	313	244	2560	2560	2823
		20	10	308	249	4391	4391	2849
		20	11	307	248	0.878	0.878	2845
		20	12	306	241	4391	4391	2764
		20	13	311	234	5342	5342	2810
		20	14	314	230	3105	3105	2717
		20	15	314	230	0.000	0.000	2717
		20	16	314	230	0.000	0.000	2702
		20	17	315	231	0.878	0.878	2594
		20	18	316	234	1964	1964	2391
		20	19	316	236	1242	1242	2333
		20	20	316	236	0.000	0.000	2334
		20	21	317	236	0.621	0.621	2391
		20	22	317	236	0.000	0.000	2352
		20	23	317	237	0.621	0.621	2243
		20	24	317	238	0.621	0.621	2193
		20	25	317	238	0.000	0.000	2253
		20	26	317	240	1242	1242	2382
		20	27	317	240	0.000	0.000	2439
		20	28	317	240	0.000	0.000	2370
		20	29	317	240	0.000	0.000	2325
		20	30	317	240	0.000	0.000	2418
		20	31	317	240	0.000	0.000	2460
		20	32	317	240	0.000	0.000	2390
		20	33	317	240	0.000	0.000	2416
		20	34	317	240	0.000	0.000	2446
		20	35	317	240	0.000	0.000	2293
		20	36	317	240	0.000	0.000	2382
		20	37	317	240	0.000	0.000	2345
		20	38	317	240	0.000	0.000	2372
		20	39	317	240	0.000	0.000	2232
		20	40	317	240	0.000	0.000	2263
		20	41	317	240	0.000	0.000	2266
		20	42	317	240	0.000	0.000	2198
		20	43	317	240	0.000	0.000	2192
		20	44	317	240	0.000	0.000	2255
		20	45	317	240	0.000	0.000	2279
		20	46	317	240	0.000	0.000	2271
		20	47	317	240	0.000	0.000	2275
		20	48	317	240	0.000	0.000	2248
		20	49	317	240	0.000	0.000	2444
		20	50	317	240	0.000	0.000	2248
		20	51	318	240	0.621	0.621	2235
		20	52	318	240	0.000	0.000	2261
		20	53	318	240	0.000	0.000	2236
		20	54	318	240	0.000	0.000	2192
		20	55	318	240	0.000	0.000	2219
		20	56	318	240	0.000	0.000	2170
		20	57	318	240	0.000	0.000	2231
		20	58	318	240	0.000	0.000	2168
		20	59	318	240	0.000	0.000	2205
		20	60	318	240	0.000	0.000	2496
		21	1	392	284	-1000	-1000	2490
		21	2	392	285	0.621	0.621	3066
		21	3	394	289	2777	2777	2831
		21	4	399	293	3976	3976	2998
		21	5	402	298	3621	3621	2931
		21	6	402	303	3105	3105	2660
		21	7	401	308	3166	3166	2213
		21	8	401	308	0.000	0.000	2151
		21	9	399	310	1756	1756	2631
		21	10	385	311	8716	8716	2275
		21	11	383	312	1389	1389	2287
		21	12	375	316	5554	5554	2474
		21	13	374	317	0.878	0.878	2545
		21	14	374	317	0.000	0.000	3124
		21	15	374	315	1242	1242	2851
		21	16	373	310	3166	3166	2881
		21	17	369	304	4478	4478	2829
		21	18	360	294	8355	8355	2784
		21	19	352	287	6601	6601	2775
		21	20	348	281	4478	4478	2894
		21	21	337	286	7504	7504	2801
		21	22	328	292	6717	6717	2783
		21	23	315	297	8650	8650	2774
		21	24	295	300	12559	12559	2771
		21	25	286	304	6116	6116	2794
		21	26	273	311	9169	9169	2789
		21	27	264	314	5891	5891	2882
		21	28	258	322	6210	6210	2784
		21	29	271	338	12802	12802	2980
		21	30	276	340	3344	3344	2797
		21	31	279	345	3621	3621	2862
		21	32	288	359	10335	10335	2839
		21	33	293	375	10410	10410	2908
		21	34	292	415	24848	24848	2898
		21	35	270	450	25672	25672	2810
		21	36	264	451	3777	3777	2770
		21	37	249	456	9819	9819	2798
		21	38	213	468	23565	23565	2796
		21	39	204	477	7904	7904	2860
		21	40	216	509	21223	21223	2385
		21	41	216	514	3105	3105	2524
		21	42	216	517	1863	1863	0
		22	1	446	334	-1000	-1000	2709
		22	2	448	337	2239	2239	2982
		22	3	453	337	3105	3105	2289
		22	4	458	337	3105	3105	2444
		22	5	460	336	1389	1389	2352
		22	6	460	336	0.000	0.000	2452
		22	7	461	334	1389	1389	2307
		22	8	465	330	3513	3513	2573
		22	9	468	322	5306	5306	2657
		22	10	474	314	6210	6210	2402
		22	11	475	308	3777	3777	2111
		22	12	469	300	6210	6210	2622
		22	13	457	286	11451	11451	2335
		22	14	455	283	2239	2239	2780
		22	15	453	282	1389	1389	2459
		22	16	442	279	7080	7080	2656
		22	17	423	273	12373	12373	2696
		22	18	410	255	13788	13788	2699
		22	19	406	241	9042	9042	2663
		22	20	398	209	20484	20484	2747
		22	21	395	195	8891	8891	2752
		22	22	385	182	10185	10185	2262
		22	23	382	174	5306	5306	2629
		22	24	389	178	5007	5007	2683
		22	25	400	187	8826	8826	2478
		22	26	406	193	5269	5269	2697
		22	27	427	222	22235	22235	2971
		22	28	430	225	2635	2635	2621
		22	29	438	231	6210	6210	2596
		22	30	447	233	5725	5725	2581
		22	31	456	235	5725	5725	2801
		22	32	458	236	1389	1389	2649
		22	33	463	237	3166	3166	2599
		22	34	466	238	1964	1964	2606
		22	35	468	240	1756	1756	2481
		22	36	468	240	0.000	0.000	2495
		22	37	471	243	2635	2635	2481
		22	38	476	251	5859	5859	2521
		22	39	474	252	1389	1389	2532
		22	40	474	252	0.000	0.000	2523
		22	41	474	252	0.000	0.000	2512
		22	42	474	252	0.000	0.000	2501
		22	43	474	252	0.000	0.000	2541
		22	44	469	247	4391	4391	2496
		22	45	464	246	3166	3166	2443
		22	46	461	246	1863	1863	2444
		22	47	458	245	1964	1964	2613
		22	48	446	243	7555	7555	2588
		22	49	446	243	0.000	0.000	2621
		22	50	446	242	0.621	0.621	2608
		22	51	446	242	0.000	0.000	2563
		22	52	446	242	0.000	0.000	2561
		22	53	446	242	0.000	0.000	2648
		22	54	444	243	1389	1389	2568
		22	55	444	246	1863	1863	2487
		22	56	440	242	3513	3513	2530
		22	57	441	240	1389	1389	2544
		22	58	439	239	1389	1389	2495
		22	59	438	239	0.621	0.621	2531
		22	60	438	239	0.000	0.000	2533
		23	1	371	385	-1000	-1000	2521
		23	2	376	388	3621	3621	2474
		23	3	376	388	0.000	0.000	3039
		23	4	375	390	1389	1389	2834
		23	5	370	397	5342	5342	2822
		23	6	364	404	5725	5725	2563
		23	7	358	410	5269	5269	2366
		23	8	356	412	1756	1756	2850
		23	9	356	412	0.000	0.000	2617
		23	10	355	412	0.621	0.621	3025
		23	11	353	410	1756	1756	3097
		23	12	353	410	0.000	0.000	3018
		23	13	360	404	5725	5725	2439
		23	14	375	401	9499	9499	2944
		23	15	392	399	10630	10630	2614
		23	16	402	396	6483	6483	2601
		23	17	410	392	5554	5554	2778
		23	18	421	384	8447	8447	2069
		23	19	427	379	4850	4850	2630
		23	20	429	379	1242	1242	2597
		23	21	430	378	0.878	0.878	2528
		23	22	435	378	3105	3105	2316
		23	23	438	378	1863	1863	2669
		23	24	438	378	0.000	0.000	2668
		23	25	444	376	3928	3928	2782
		23	26	444	376	0.000	0.000	2800
		23	27	442	366	6333	6333	2595
		23	28	441	362	2560	2560	2471
		23	29	441	362	0.000	0.000	2570
		23	30	438	359	2635	2635	2602
		23	31	436	359	1242	1242	2637
		23	32	436	359	0.000	0.000	2722
		23	33	441	362	3621	3621	2571
		23	34	443	364	1756	1756	2489
		23	35	443	364	0.000	0.000	2602
		23	36	443	364	0.000	0.000	2725
		23	37	442	365	0.878	0.878	2399
		23	38	441	366	0.878	0.878	2399
		23	39	441	366	0.000	0.000	2612
		23	40	441	366	0.000	0.000	2933
		23	41	441	366	0.000	0.000	2907
		23	42	441	366	0.000	0.000	2717
		23	43	443	369	2239	2239	2964
		23	44	446	374	3621	3621	2596
		23	45	447	375	0.878	0.878	2461
		23	46	447	375	0.000	0.000	2770
		23	47	447	375	0.000	0.000	2814
		23	48	447	375	0.000	0.000	2832
		23	49	447	375	0.000	0.000	2612
		23	50	447	375	0.000	0.000	2539
		23	51	447	375	0.000	0.000	2637
		23	52	446	375	0.621	0.621	2438
		23	53	446	375	0.000	0.000	2357
		23	54	446	375	0.000	0.000	2622
		23	55	446	375	0.000	0.000	2588
		23	56	446	375	0.000	0.000	2508
		23	57	446	375	0.000	0.000	2616
		23	58	446	375	0.000	0.000	2606
		23	59	446	375	0.000	0.000	2742
		23	60	446	375	0.000	0.000	2602
		24	1	353	398	-1000	-1000	2759
		24	2	353	398	0.000	0.000	2851
		24	3	353	398	0.000	0.000	2364
		24	4	353	398	0.000	0.000	2338
		24	5	353	398	0.000	0.000	2793
		24	6	353	398	0.000	0.000	2563
		24	7	352	395	1964	1964	2678
		24	8	353	387	5007	5007	2883
		24	9	353	384	1863	1863	2787
		24	9	363	357	17880	17880	2673
		24	10	371	346	8447	8447	2186
		24	11	374	338	5306	5306	2830
		24	12	389	332	10033	10033	2848
		24	13	395	330	3928	3928	2796
		24	14	400	321	6394	6394	2884
		24	15	400	317	2484	2484	2602
		24	16	400	314	1863	1863	2315
		24	17	404	320	4478	4478	2780
		24	18	412	324	5554	5554	2693
		24	19	413	318	3777	3777	2693
		24	20	413	318	0.000	0.000	2627
		24	21	413	323	3105	3105	2761
		24	22	422	339	11400	11400	2676
		24	23	430	351	8956	8956	2645
		24	24	433	344	4729	4729	1616
		24	25	433	344	0.000	0.000	2149
		24	26	433	344	0.000	0.000	1737
		24	27	434	343	0.878	0.878	1372
		24	28	435	340	1964	1964	2392
		24	29	436	338	1389	1389	2634
		24	30	435	338	0.621	0.621	2498
		24	31	435	338	0.000	0.000	2691
		24	32	435	338	0.000	0.000	2906
		24	33	435	338	0.000	0.000	2835
		24	34	435	338	0.000	0.000	2740
		24	35	435	338	0.000	0.000	2700
		24	36	436	335	1964	1964	2622
		24	37	438	332	2239	2239	2629
		24	38	448	329	6483	6483	2234
		24	39	451	329	1863	1863	2636
		24	40	457	332	4166	4166	2612
		24	41	458	337	3166	3166	2604
		24	42	450	355	12232	12232	2551
		24	43	443	379	15525	15525	2735
		24	44	438	388	6394	6394	2499
		24	45	433	393	4391	4391	2543
		24	46	419	391	8782	8782	2453
		24	47	399	388	12559	12559	2597
		24	48	389	386	6333	6333	2688
		24	49	354	383	21815	21815	2548
		24	50	323	382	19261	19261	2696
		24	51	321	382	1242	1242	2583
		24	52	311	380	6333	6333	2848
		24	53	311	380	0.000	0.000	2764
		24	54	311	380	0.000	0.000	2712
		24	55	311	380	0.000	0.000	2923
		24	56	311	380	0.000	0.000	2971
		24	57	310	381	0.878	0.878	3045
		24	58	310	381	0.000	0.000	2678
		24	59	310	381	0.000	0.000	2736
		25	1	399	373	-1000	-1000	2401
		25	2	395	373	2484	2484	3351
		25	3	390	362	7504	7504	3030
		25	4	390	362	0.000	0.000	2812
		25	5	390	358	2484	2484	2918
		25	6	390	358	0.000	0.000	3267
		25	7	390	358	0.000	0.000	2363
		25	8	391	357	0.878	0.878	1984
		25	9	391	357	0.000	0.000	1855
		25	10	391	359	1242	1242	2882
		25	11	390	364	3166	3166	2799
		25	12	390	365	0.621	0.621	2821
		25	12	413	341	20643	20643	2847
		25	13	431	326	14550	14550	2782
		25	14	448	321	11004	11004	2767
		25	15	449	301	12436	12436	2692
		25	16	447	284	10630	10630	2689
		25	17	444	258	16253	16253	2705
		25	18	440	240	11451	11451	2608
		25	19	437	223	10720	10720	2651
		25	20	424	199	16950	16950	2577
		25	21	438	170	19998	19998	2690
		25	22	439	168	1389	1389	2570
		25	23	443	166	2777	2777	2631
		25	24	444	165	0.878	0.878	2610
		25	25	489	154	28768	28768	2591
		25	26	501	151	7681	7681	2582
		25	27	494	216	40598	40598	2807
		25	28	505	230	11057	11057	2568
		25	29	507	248	11247	11247	2605
		25	30	499	269	13955	13955	2386
		25	31	482	296	19814	19814	2638
		25	32	497	245	33012	33012	2727
		25	33	490	218	17321	17321	2999
		25	34	482	202	11109	11109	1911
		25	35	468	192	10684	10684	2351
		25	36	461	182	7580	7580	2580
		25	37	465	159	14497	14497	2572
		25	38	482	129	21413	21413	2517
		25	39	480	103	16194	16194	2245
		25	40	480	103	0.000	0.000	2506
		25	41	478	103	1242	1242	2207
		25	42	478	103	0.000	0.000	2537
		25	43	499	106	13173	13173	2300
		25	44	502	113	4729	4729	2238
		25	45	503	116	1964	1964	2649
		25	46	509	124	6210	6210	2467
		25	47	477	122	19911	19911	2488
		25	48	478	122	0.621	0.621	2230
		25	49	480	125	2239	2239	2335
		25	50	481	127	1389	1389	2557
		26	1	401	403	-1000	-1000	2194
		26	2	401	403	0.000	0.000	2879
		26	3	395	394	6717	6717	2778
		26	4	384	381	10575	10575	2887
		26	5	372	375	8332	8332	2923
		26	6	360	370	8073	8073	2945
		26	7	351	354	11400	11400	2357
		26	8	351	352	1242	1242	2406
		26	9	350	352	0.621	0.621	2315
		26	10	350	349	1863	1863	1989
		26	11	350	348	0.621	0.621	2379
		26	12	350	348	0.000	0.000	2244
		26	13	350	348	0.000	0.000	2199
		26	14	350	348	0.000	0.000	2246
		26	15	348	348	1242	1242	2190
		26	16	348	348	0.000	0.000	2425
		26	17	348	348	0.000	0.000	2371
		26	18	348	348	0.000	0.000	2360
		26	19	348	348	0.000	0.000	2279
		26	20	348	348	0.000	0.000	2311
		26	21	347	348	0.621	0.621	2291
		26	22	347	349	0.621	0.621	2289
		26	23	347	350	0.621	0.621	2290
		26	24	347	351	0.621	0.621	2289
		26	25	347	351	0.000	0.000	2398
		26	26	347	354	1863	1863	3026
		26	27	347	354	0.000	0.000	2967
		26	28	348	352	1389	1389	2750
		26	29	354	348	4478	4478	2272
		26	30	354	348	0.000	0.000	2522
		26	31	356	347	1389	1389	2335
		26	32	357	346	0.878	0.878	2349
		26	33	357	346	0.000	0.000	2385
		26	34	358	345	0.878	0.878	2316
		26	35	358	345	0.000	0.000	2251
		26	36	358	345	0.000	0.000	2175
		26	37	358	345	0.000	0.000	2245
		26	38	358	345	0.000	0.000	2195
		26	39	358	345	0.000	0.000	2068
		26	40	358	345	0.000	0.000	2091
		26	41	358	345	0.000	0.000	1996
		26	42	358	345	0.000	0.000	1993
		26	43	358	345	0.000	0.000	1988
		26	44	358	345	0.000	0.000	1957
		26	45	358	345	0.000	0.000	2049
		26	46	358	345	0.000	0.000	1901
		26	47	357	346	0.878	0.878	2055
		26	48	357	346	0.000	0.000	2012
		26	49	357	346	0.000	0.000	2026
		26	50	357	346	0.000	0.000	2170
		26	51	357	346	0.000	0.000	2111
		26	52	357	346	0.000	0.000	2129
		26	53	357	346	0.000	0.000	2128
		26	54	357	346	0.000	0.000	2144
		26	55	357	346	0.000	0.000	2167
		26	56	357	346	0.000	0.000	2165
		26	57	357	346	0.000	0.000	2069
		26	58	357	346	0.000	0.000	2102
		26	59	356	346	0.621	0.621	2131
		26	60	356	346	0.000	0.000	2082
		27	1	440	121	-1000	-1000	2424
		27	2	440	121	0.000	0.000	2542
		27	3	440	121	0.000	0.000	2588
		27	4	439	121	0.621	0.621	2450
		27	5	439	121	0.000	0.000	2730
		27	6	439	122	0.621	0.621	2493
		27	7	438	123	0.878	0.878	2129
		27	8	438	123	0.000	0.000	2668
		27	9	438	123	0.000	0.000	3160
		27	10	438	123	0.000	0.000	2959
		27	11	438	123	0.000	0.000	3033
		27	12	438	123	0.000	0.000	3101
		27	13	438	123	0.000	0.000	2715
		27	14	438	123	0.000	0.000	2880
		27	15	438	123	0.000	0.000	2797
		27	16	439	123	0.621	0.621	2717
		27	17	439	122	0.621	0.621	2641
		27	18	439	122	0.000	0.000	2963
		27	19	439	122	0.000	0.000	2992
		27	20	446	118	5007	5007	1611
		27	21	446	118	0.000	0.000	2242
		27	22	446	117	0.621	0.621	1803
		27	23	446	117	0.000	0.000	2248
		27	24	446	117	0.000	0.000	2184
		27	25	446	117	0.000	0.000	2428
		27	26	446	117	0.000	0.000	2994
		27	27	446	117	0.000	0.000	2701
		27	28	446	117	0.000	0.000	1111
		27	29	446	117	0.000	0.000	1383
		27	30	446	117	0.000	0.000	1429
		27	31	446	117	0.000	0.000	1989
		27	32	446	117	0.000	0.000	2778
		27	33	446	117	0.000	0.000	2780
		27	34	446	117	0.000	0.000	2745
		27	35	443	117	1863	1863	2691
		27	36	443	117	0.000	0.000	2162
		27	37	443	117	0.000	0.000	2521
		27	38	443	117	0.000	0.000	2070
		27	39	443	117	0.000	0.000	2742
		27	40	443	117	0.000	0.000	2698
		27	41	443	117	0.000	0.000	2418
		27	42	443	117	0.000	0.000	2459
		27	43	443	117	0.000	0.000	2006
		27	44	443	117	0.000	0.000	2731
		27	45	443	116	0.621	0.621	2699
		27	46	444	114	1389	1389	2838
		27	47	444	114	0.000	0.000	2727
		27	48	445	113	0.878	0.878	2682
		27	49	445	113	0.000	0.000	2907
		27	50	445	113	0.000	0.000	2674
		27	51	445	112	0.621	0.621	2613
		27	52	445	112	0.000	0.000	2707
		27	53	446	110	1389	1389	2714
		27	54	446	108	1242	1242	2570
		27	55	446	108	0.000	0.000	2589
		27	56	446	108	0.000	0.000	2628
		27	57	446	108	0.000	0.000	2575
		27	58	446	108	0.000	0.000	2763
		27	59	446	108	0.000	0.000	2675
		27	60	446	108	0.000	0.000	2649
		28	1	452	111	-1000	-1000	2876
		28	2	451	120	5623	5623	2511
		28	3	451	120	0.000	0.000	2509
		28	4	451	120	0.000	0.000	2178
		28	5	450	120	0.621	0.621	2612
		28	6	450	118	1242	1242	1727
		28	7	452	116	1756	1756	1799
		28	8	452	115	0.621	0.621	2239
		28	9	452	115	0.000	0.000	2337
		28	10	452	115	0.000	0.000	2228
		28	11	452	115	0.000	0.000	1921
		28	12	452	115	0.000	0.000	2066
		28	13	452	115	0.000	0.000	2519
		28	14	455	109	4166	4166	2239
		28	15	455	109	0.000	0.000	2344
		28	16	455	109	0.000	0.000	2234
		28	17	456	108	0.878	0.878	2339
		28	18	456	107	0.621	0.621	2337
		28	19	456	107	0.000	0.000	2117
		28	20	456	107	0.000	0.000	2341
		28	21	456	107	0.000	0.000	2202
		28	22	456	107	0.000	0.000	2351
		28	23	456	107	0.000	0.000	2265
		28	24	456	107	0.000	0.000	2266
		28	25	456	107	0.000	0.000	2291
		28	26	456	107	0.000	0.000	2252
		28	27	456	107	0.000	0.000	2285
		28	28	456	107	0.000	0.000	2317
		28	29	456	107	0.000	0.000	1525
		28	30	456	107	0.000	0.000	1708
		28	31	456	107	0.000	0.000	2025
		28	32	456	107	0.000	0.000	2000
		28	33	456	107	0.000	0.000	2315
		28	34	456	107	0.000	0.000	2294
		28	35	456	105	1242	1242	2143
		28	36	456	105	0.000	0.000	2222
		28	37	456	105	0.000	0.000	2230
		28	38	456	105	0.000	0.000	2678
		28	39	470	107	8782	8782	2190
		28	40	482	107	7452	7452	2537
		28	41	471	104	7080	7080	2096
		28	42	471	104	0.000	0.000	2524
		28	43	470	104	0.621	0.621	2488
		28	44	467	105	1964	1964	2543
		28	45	467	106	0.621	0.621	2149
		28	46	467	107	0.621	0.621	2473
		28	47	467	107	0.000	0.000	2325
		28	48	467	107	0.000	0.000	2479
		28	49	467	107	0.000	0.000	2592
		28	50	467	107	0.000	0.000	2532
		28	51	466	107	0.621	0.621	2504
		28	52	465	106	0.878	0.878	2535
		28	53	464	103	1964	1964	2082
		28	54	464	103	0.000	0.000	2496
		28	55	464	103	0.000	0.000	2178
		28	56	464	103	0.000	0.000	2524
		28	57	464	103	0.000	0.000	2662
		28	58	464	103	0.000	0.000	2575
		28	59	464	103	0.000	0.000	2439
		28	60	464	103	0.000	0.000	2469
		29	1	247	274	-1000	-1000	2631
		29	2	252	272	3344	3344	2843
		29	3	253	272	0.621	0.621	2435
		29	4	253	272	0.000	0.000	2587
		29	5	253	272	0.000	0.000	2412
		29	6	253	272	0.000	0.000	2380
		29	7	253	272	0.000	0.000	2415
		29	8	253	272	0.000	0.000	2166
		29	9	253	272	0.000	0.000	2191
		29	10	253	273	0.621	0.621	2340
		29	11	254	273	0.621	0.621	2106
		29	12	254	273	0.000	0.000	2149
		29	13	254	273	0.000	0.000	2040
		29	14	254	273	0.000	0.000	2175
		29	15	238	274	9955	9955	2801
		29	16	238	274	0.000	0.000	2934
		29	17	238	274	0.000	0.000	3008
		29	18	238	274	0.000	0.000	2873
		29	19	238	274	0.000	0.000	2830
		29	20	238	274	0.000	0.000	2620
		29	21	238	274	0.000	0.000	2674
		29	22	238	274	0.000	0.000	2750
		29	23	238	274	0.000	0.000	2746
		29	24	238	274	0.000	0.000	2790
		29	25	238	274	0.000	0.000	2828
		29	26	237	275	0.878	0.878	2962
		29	27	237	275	0.000	0.000	2990
		29	28	238	276	0.878	0.878	2746
		29	29	238	276	0.000	0.000	2852
		29	30	238	277	0.621	0.621	2784
		29	31	242	276	2560	2560	2406
		29	32	244	275	1389	1389	2629
		29	33	246	275	1242	1242	2674
		29	34	248	275	1242	1242	2521
		29	35	248	275	0.000	0.000	2434
		29	36	248	275	0.000	0.000	2473
		29	37	248	275	0.000	0.000	2470
		29	38	248	275	0.000	0.000	2554
		29	39	248	275	0.000	0.000	2546
		29	40	248	275	0.000	0.000	2563
		29	41	248	275	0.000	0.000	2618
		29	42	248	275	0.000	0.000	2691
		29	43	248	275	0.000	0.000	2571
		29	44	248	275	0.000	0.000	2482
		29	45	248	275	0.000	0.000	2471
		29	46	248	275	0.000	0.000	2449
		29	47	248	275	0.000	0.000	2427
		29	48	248	275	0.000	0.000	2414
		29	49	254	276	3777	3777	2660
		29	50	254	277	0.621	0.621	2334
		29	51	254	277	0.000	0.000	2418
		29	52	254	277	0.000	0.000	2304
		29	53	254	277	0.000	0.000	2431
		29	54	254	277	0.000	0.000	2444
		29	55	254	277	0.000	0.000	2629
		29	56	254	277	0.000	0.000	2806
		29	57	254	277	0.000	0.000	2806
		29	58	254	277	0.000	0.000	2820
		29	59	254	277	0.000	0.000	2886
		29	60	254	277	0.000	0.000	2923

## Sheet: Fig2d
	Percentage motile cells	EBV-infectedhigh	EBV-infectedlow	EBV-infectedlow + CCL4			Velocity	EBV-infectedhigh	EBV-infectedlow	EBV-infectedlow + CCL4
		69.8	7.6	72.22				2.43	1.55	10.83
		70	16.8	55				2.15	1.67	8.88
		63.3	16.6	43				8.37	1.81	8.05
		69.8	16.6	66				7.14	2.53	4.44
		68	15	56				2	2.8	4.06
								5.43	2.89	8.53
								4.12	3.32	14.65
								6.94	3.54	3.83
								8	3.81	5.09
								3.12	4.82	7.08
								10.87	5.16	9.41
								5.25	5.25	9.89
								6.67	3.3	11.93
								3.83	3.04	5.03
								3.87	3.52	7.77
								8.44	2.04	6.33
								5.41	2.41	8.46
								3.81	2.79	5.2
								3.58	3.81	4.77
								6.97	3.45	8.89
								10.21	3.18	9.3
								6.22	4.28	6.28
								1.86	5.61	6.78
								7.65	5.29	8
								5.54	3.36	6.31
								9.12	3.24	8.56
								8.83	3.62	5.25
								6.98	2.24	4.87
								8.5	2.21	8.99
								2.48	1.56	9.33
								3.41	1.77	6.31
								4.4	1.85	6.88
								3.32	2.63	8.05
								5.33	2.85	9.51
								4.44	2.79	9.81
								4.78	3.82	11.9
								3.61	3.44	5.13
								4.47	3.86	7.87
								2.63	4.72	6.43
								3.67	5.11	8.56
								3.67	5.24	5.25
								5.34	3.36	4.71
								3.4	3.14	8.82
								3.1	3.42	9.37
								3.02	2.14	6.38
								7.19	3.08	6.88
								2.93	3.59	8.02
								8.91	3.24	6.41
								5.11	3.58	8.46
								4.76
								4.74
								9.07
								3.07
								4.11
								2.82
								3.42
								5.52
								4.38
								5.46
								4.54
								5.44
								7.76
								6.19
								3.89

[truncated: 50 more sheets: Fig2e, Fig2f, Fig2g, Fig3a, Fig3b, Fig3c, Fig3d, Fig3e, Fig4a, Fig4b, Fig4c, Fig4d, Fig4e, Fig4f, Fig4g, Fig5a, Fig5b, Fig5c, Fig5d, Fig5e …]
